# Supplementary material for: Genome-wide identification and evaluation of constitutive promoters in streptomycetes
Source: Microb Cell Fact. 2015 Oct 29;14:172. doi: 10.1186/s12934-015-0351-0 (PMC4625935; doi:10.1186/s12934-015-0351-0)
Supplement: Supplementary file 2 — 10.1186/s12934-015-0351-0 Genes with constant transcript levels in five time-series microarray datasets and their intersection. [file 12934_2015_351_MOESM2_ESM.xlsx]

## Sheet: Sheet1
Dataset S1 Genes with stably transcript levels in five time-series microarray datasets and their intersection.
Time-series trancriptome microarrays from GEO database					Intersection of stably expressed genes
GSE18489	GSE30569	GSE53562	GSE2983	GSE44415
SCO0001	SCO0001	SCO0001	SCO0007	SCO0005	SCO0040
SCO0002	SCO0002	SCO0002	SCO0008	SCO0006	SCO0056
SCO0003	SCO0007	SCO0003	SCO0009	SCO0012	SCO0068
SCO0007	SCO0009	SCO0007	SCO0011	SCO0015	SCO0069
SCO0011	SCO0011	SCO0008	SCO0012	SCO0031	SCO0086
SCO0012	SCO0012	SCO0013	SCO0014	SCO0033	SCO0089
SCO0016	SCO0016	SCO0014	SCO0016	SCO0037	SCO0097
SCO0018	SCO0018	SCO0015	SCO0017	SCO0039	SCO0109
SCO0020	SCO0021	SCO0017	SCO0018	SCO0040	SCO0119
SCO0021	SCO0022	SCO0018	SCO0020	SCO0055	SCO0123
SCO0022	SCO0025	SCO0020	SCO0021	SCO0056	SCO0126
SCO0025	SCO0026	SCO0022	SCO0022	SCO0058	SCO0127
SCO0026	SCO0027	SCO0025	SCO0026	SCO0059	SCO0135
SCO0027	SCO0028	SCO0029	SCO0027	SCO0061	SCO0138
SCO0028	SCO0029	SCO0034	SCO0028	SCO0068	SCO0157
SCO0029	SCO0030	SCO0035	SCO0029	SCO0069	SCO0233
SCO0030	SCO0031	SCO0036	SCO0031	SCO0071	SCO0240
SCO0031	SCO0033	SCO0037	SCO0032	SCO0072	SCO0250
SCO0033	SCO0034	SCO0038	SCO0034	SCO0076	SCO0254
SCO0034	SCO0035	SCO0040	SCO0035	SCO0086	SCO0255
SCO0036	SCO0036	SCO0041	SCO0036	SCO0087	SCO0262
SCO0037	SCO0037	SCO0043	SCO0038	SCO0089	SCO0263
SCO0038	SCO0038	SCO0045	SCO0039	SCO0097	SCO0265
SCO0039	SCO0039	SCO0046	SCO0040	SCO0099	SCO0266
SCO0040	SCO0040	SCO0047	SCO0041	SCO0101	SCO0267
SCO0041	SCO0041	SCO0048	SCO0042	SCO0103	SCO0272
SCO0042	SCO0042	SCO0049	SCO0043	SCO0109	SCO0274
SCO0043	SCO0043	SCO0050	SCO0044	SCO0112	SCO0275
SCO0045	SCO0044	SCO0056	SCO0045	SCO0119	SCO0285
SCO0046	SCO0045	SCO0057	SCO0046	SCO0120	SCO0287
SCO0047	SCO0046	SCO0060	SCO0047	SCO0122	SCO0289
SCO0048	SCO0047	SCO0064	SCO0049	SCO0123	SCO0291
SCO0049	SCO0048	SCO0065	SCO0050	SCO0124	SCO0294
SCO0050	SCO0049	SCO0066	SCO0051	SCO0126	SCO0295
SCO0056	SCO0050	SCO0067	SCO0051	SCO0127	SCO0299
SCO0057	SCO0055	SCO0068	SCO0055	SCO0130	SCO0301
SCO0059	SCO0056	SCO0069	SCO0056	SCO0131	SCO0302
SCO0060	SCO0057	SCO0075	SCO0058	SCO0135	SCO0304
SCO0060	SCO0058	SCO0079	SCO0059	SCO0136	SCO0307
SCO0061	SCO0059	SCO0080	SCO0060	SCO0138	SCO0309
SCO0062	SCO0060	SCO0083	SCO0062	SCO0142	SCO0313
SCO0063	SCO0060	SCO0084	SCO0063	SCO0143	SCO0316
SCO0064	SCO0061	SCO0085	SCO0064	SCO0145	SCO0317
SCO0065	SCO0062	SCO0086	SCO0065	SCO0152	SCO0322
SCO0066	SCO0063	SCO0089	SCO0066	SCO0157	SCO0326
SCO0067	SCO0064	SCO0090	SCO0067	SCO0163	SCO0329
SCO0068	SCO0065	SCO0091	SCO0068	SCO0164	SCO0331
SCO0069	SCO0066	SCO0095	SCO0069	SCO0165	SCO0332
SCO0070	SCO0067	SCO0096	SCO0070	SCO0170	SCO0335
SCO0071	SCO0068	SCO0097	SCO0071	SCO0171	SCO0341
SCO0073	SCO0069	SCO0106	SCO0073	SCO0172	SCO0342
SCO0074	SCO0070	SCO0107	SCO0075	SCO0173	SCO0360
SCO0075	SCO0071	SCO0108	SCO0076	SCO0175	SCO0361
SCO0079	SCO0072	SCO0109	SCO0076	SCO0177	SCO0362
SCO0080	SCO0073	SCO0110	SCO0076	SCO0179	SCO0363
SCO0083	SCO0074	SCO0112	SCO0079	SCO0182	SCO0366
SCO0084	SCO0075	SCO0119	SCO0080	SCO0184	SCO0367
SCO0085	SCO0079	SCO0120	SCO0081	SCO0186	SCO0369
SCO0086	SCO0080	SCO0121	SCO0083	SCO0187	SCO0370
SCO0087	SCO0083	SCO0123	SCO0084	SCO0189	SCO0371
SCO0088	SCO0084	SCO0125	SCO0085	SCO0190	SCO0372
SCO0089	SCO0085	SCO0126	SCO0086	SCO0191	SCO0373
SCO0090	SCO0086	SCO0127	SCO0087	SCO0195	SCO0407
SCO0091	SCO0087	SCO0128	SCO0088	SCO0197	SCO0413
SCO0095	SCO0088	SCO0134	SCO0089	SCO0198	SCO0417
SCO0096	SCO0089	SCO0135	SCO0090	SCO0201	SCO0420
SCO0097	SCO0090	SCO0137	SCO0091	SCO0202	SCO0423
SCO0101	SCO0095	SCO0138	SCO0092	SCO0203	SCO0427
SCO0102	SCO0096	SCO0139	SCO0092	SCO0205	SCO0429
SCO0104	SCO0097	SCO0140	SCO0095	SCO0207	SCO0430
SCO0105	SCO0101	SCO0148	SCO0097	SCO0208	SCO0432
SCO0106	SCO0102	SCO0149	SCO0099	SCO0209	SCO0433
SCO0109	SCO0103	SCO0150	SCO0099	SCO0213	SCO0434
SCO0110	SCO0104	SCO0151	SCO0101	SCO0215	SCO0435
SCO0111	SCO0105	SCO0153	SCO0106	SCO0216	SCO0443
SCO0112	SCO0107	SCO0154	SCO0109	SCO0217	SCO0444
SCO0116	SCO0108	SCO0157	SCO0110	SCO0218	SCO0453
SCO0117	SCO0109	SCO0158	SCO0111	SCO0220	SCO0455
SCO0118	SCO0110	SCO0159	SCO0114	SCO0222	SCO0456
SCO0119	SCO0111	SCO0160	SCO0116	SCO0223	SCO0457
SCO0120	SCO0112	SCO0182	SCO0117	SCO0226	SCO0464
SCO0121	SCO0116	SCO0183	SCO0118	SCO0232	SCO0468
SCO0122	SCO0117	SCO0202	SCO0119	SCO0233	SCO0469
SCO0123	SCO0119	SCO0227	SCO0120	SCO0240	SCO0470
SCO0124	SCO0122	SCO0228	SCO0121	SCO0245	SCO0481
SCO0125	SCO0123	SCO0230	SCO0123	SCO0246	SCO0482
SCO0126	SCO0124	SCO0232	SCO0124	SCO0247	SCO0483
SCO0127	SCO0125	SCO0233	SCO0125	SCO0250	SCO0487
SCO0128	SCO0126	SCO0235	SCO0126	SCO0251	SCO0502
SCO0129	SCO0127	SCO0236	SCO0127	SCO0253	SCO0511
SCO0130	SCO0128	SCO0237	SCO0128	SCO0254	SCO0520
SCO0133	SCO0129	SCO0239	SCO0132	SCO0255	SCO0531
SCO0134	SCO0130	SCO0240	SCO0134	SCO0257	SCO0532
SCO0135	SCO0131	SCO0246	SCO0135	SCO0258	SCO0533
SCO0136	SCO0133	SCO0249	SCO0136	SCO0259	SCO0534
SCO0137	SCO0134	SCO0250	SCO0137	SCO0262	SCO0535
SCO0138	SCO0135	SCO0251	SCO0138	SCO0263	SCO0536
SCO0139	SCO0136	SCO0252	SCO0139	SCO0265	SCO0538
SCO0140	SCO0137	SCO0254	SCO0143	SCO0266	SCO0539
SCO0142	SCO0138	SCO0255	SCO0144	SCO0267	SCO0540
SCO0143	SCO0139	SCO0258	SCO0145	SCO0272	SCO0541
SCO0144	SCO0142	SCO0262	SCO0146	SCO0274	SCO0542
SCO0145	SCO0143	SCO0263	SCO0147	SCO0275	SCO0547
SCO0147	SCO0144	SCO0265	SCO0148	SCO0276	SCO0551
SCO0148	SCO0145	SCO0266	SCO0149	SCO0277	SCO0552
SCO0149	SCO0147	SCO0267	SCO0150	SCO0280	SCO0553
SCO0150	SCO0148	SCO0271	SCO0151	SCO0285	SCO0554
SCO0151	SCO0149	SCO0272	SCO0152	SCO0287	SCO0555
SCO0152	SCO0150	SCO0274	SCO0153	SCO0289	SCO0562
SCO0153	SCO0151	SCO0275	SCO0155	SCO0291	SCO0564
SCO0154	SCO0152	SCO0276	SCO0156	SCO0293	SCO0565
SCO0155	SCO0153	SCO0277	SCO0157	SCO0294	SCO0566
SCO0156	SCO0154	SCO0278	SCO0159	SCO0295	SCO0577
SCO0157	SCO0155	SCO0279	SCO0160	SCO0297	SCO0578
SCO0159	SCO0156	SCO0280	SCO0161	SCO0298	SCO0579
SCO0160	SCO0157	SCO0281	SCO0163	SCO0299	SCO0589
SCO0161	SCO0158	SCO0282	SCO0164	SCO0301	SCO0594
SCO0164	SCO0159	SCO0283	SCO0175	SCO0302	SCO0595
SCO0172	SCO0160	SCO0284	SCO0176	SCO0304	SCO0598
SCO0175	SCO0161	SCO0285	SCO0178	SCO0306	SCO0604
SCO0176	SCO0164	SCO0287	SCO0184	SCO0307	SCO0605
SCO0182	SCO0172	SCO0288	SCO0185	SCO0308	SCO0613
SCO0183	SCO0175	SCO0289	SCO0187	SCO0309	SCO0614
SCO0184	SCO0176	SCO0290	SCO0188	SCO0310	SCO0615
SCO0192	SCO0178	SCO0291	SCO0192	SCO0312	SCO0621
SCO0193	SCO0182	SCO0292	SCO0193	SCO0313	SCO0625
SCO0196	SCO0183	SCO0294	SCO0195	SCO0316	SCO0626
SCO0202	SCO0184	SCO0295	SCO0196	SCO0317	SCO0627
SCO0203	SCO0185	SCO0299	SCO0197	SCO0318	SCO0629
SCO0207	SCO0189	SCO0300	SCO0205	SCO0321	SCO0635
SCO0211	SCO0190	SCO0301	SCO0207	SCO0322	SCO0647
SCO0214	SCO0191	SCO0302	SCO0210	SCO0326	SCO0655
SCO0225	SCO0192	SCO0303	SCO0223	SCO0329	SCO0660
SCO0226	SCO0193	SCO0304	SCO0225	SCO0331	SCO0663
SCO0227	SCO0195	SCO0307	SCO0226	SCO0332	SCO0675
SCO0229	SCO0196	SCO0308	SCO0229	SCO0335	SCO0677
SCO0230	SCO0202	SCO0309	SCO0230	SCO0339	SCO0686
SCO0232	SCO0203	SCO0311	SCO0231	SCO0341	SCO0687
SCO0233	SCO0211	SCO0313	SCO0233	SCO0342	SCO0688
SCO0234	SCO0225	SCO0316	SCO0235	SCO0346	SCO0690
SCO0235	SCO0226	SCO0317	SCO0236	SCO0348	SCO0691
SCO0236	SCO0227	SCO0318	SCO0237	SCO0353	SCO0693
SCO0237	SCO0228	SCO0322	SCO0238	SCO0355	SCO0695
SCO0238	SCO0229	SCO0326	SCO0239	SCO0356	SCO0714
SCO0239	SCO0230	SCO0329	SCO0240	SCO0357	SCO0716
SCO0240	SCO0232	SCO0330	SCO0241	SCO0359	SCO0721
SCO0241	SCO0233	SCO0331	SCO0242	SCO0360	SCO0723
SCO0242	SCO0234	SCO0332	SCO0244	SCO0361	SCO0745
SCO0243	SCO0235	SCO0334	SCO0245	SCO0362	SCO0754
SCO0244	SCO0236	SCO0335	SCO0246	SCO0363	SCO0756
SCO0248	SCO0237	SCO0336	SCO0250	SCO0366	SCO0757
SCO0249	SCO0238	SCO0337	SCO0251	SCO0367	SCO0759
SCO0250	SCO0239	SCO0338	SCO0252	SCO0369	SCO0763
SCO0252	SCO0240	SCO0339	SCO0253	SCO0370	SCO0765
SCO0253	SCO0241	SCO0340	SCO0254	SCO0371	SCO0766
SCO0254	SCO0244	SCO0341	SCO0255	SCO0372	SCO0790
SCO0255	SCO0245	SCO0342	SCO0255	SCO0373	SCO0791
SCO0256	SCO0248	SCO0343	SCO0256	SCO0374	SCO0796
SCO0257	SCO0249	SCO0344	SCO0259	SCO0375	SCO0800
SCO0258	SCO0250	SCO0345	SCO0259	SCO0376	SCO0801
SCO0259	SCO0251	SCO0347	SCO0260	SCO0377	SCO0802
SCO0260	SCO0252	SCO0348	SCO0261	SCO0385	SCO0804
SCO0261	SCO0253	SCO0349	SCO0262	SCO0387	SCO0806
SCO0262	SCO0254	SCO0350	SCO0263	SCO0388	SCO0807
SCO0263	SCO0255	SCO0360	SCO0264	SCO0390	SCO0811
SCO0264	SCO0260	SCO0361	SCO0265	SCO0391	SCO0814
SCO0265	SCO0261	SCO0362	SCO0266	SCO0396	SCO0815
SCO0266	SCO0262	SCO0363	SCO0267	SCO0397	SCO0817
SCO0267	SCO0263	SCO0365	SCO0269	SCO0400	SCO0818
SCO0269	SCO0264	SCO0366	SCO0270	SCO0401	SCO0821
SCO0270	SCO0265	SCO0367	SCO0271	SCO0406	SCO0825
SCO0271	SCO0266	SCO0369	SCO0272	SCO0407	SCO0828
SCO0272	SCO0267	SCO0370	SCO0273	SCO0410	SCO0829
SCO0273	SCO0270	SCO0371	SCO0274	SCO0413	SCO0830
SCO0274	SCO0271	SCO0372	SCO0275	SCO0416	SCO0835
SCO0275	SCO0272	SCO0373	SCO0277	SCO0417	SCO0836
SCO0276	SCO0273	SCO0378	SCO0278	SCO0420	SCO0838
SCO0277	SCO0274	SCO0406	SCO0279	SCO0421	SCO0839
SCO0278	SCO0275	SCO0407	SCO0281	SCO0422	SCO0840
SCO0279	SCO0276	SCO0408	SCO0283	SCO0423	SCO0841
SCO0280	SCO0278	SCO0410	SCO0284	SCO0427	SCO0849
SCO0281	SCO0279	SCO0411	SCO0285	SCO0429	SCO0851
SCO0282	SCO0280	SCO0412	SCO0287	SCO0430	SCO0852
SCO0283	SCO0281	SCO0413	SCO0288	SCO0432	SCO0855
SCO0284	SCO0282	SCO0414	SCO0289	SCO0433	SCO0856
SCO0285	SCO0283	SCO0415	SCO0291	SCO0434	SCO0857
SCO0286	SCO0285	SCO0417	SCO0292	SCO0435	SCO0868
SCO0287	SCO0287	SCO0418	SCO0292	SCO0436	SCO0874
SCO0288	SCO0288	SCO0420	SCO0293	SCO0437	SCO0880
SCO0289	SCO0289	SCO0421	SCO0294	SCO0438	SCO0884
SCO0290	SCO0290	SCO0422	SCO0295	SCO0439	SCO0890
SCO0291	SCO0291	SCO0423	SCO0296	SCO0440	SCO0891
SCO0292	SCO0292	SCO0424	SCO0299	SCO0443	SCO0893
SCO0293	SCO0293	SCO0425	SCO0300	SCO0444	SCO0896
SCO0294	SCO0294	SCO0427	SCO0301	SCO0448	SCO0898
SCO0295	SCO0295	SCO0428	SCO0302	SCO0450	SCO0900
SCO0296	SCO0296	SCO0429	SCO0304	SCO0453	SCO0905
SCO0297	SCO0299	SCO0430	SCO0306	SCO0455	SCO0906
SCO0298	SCO0301	SCO0432	SCO0307	SCO0456	SCO0916
SCO0299	SCO0302	SCO0433	SCO0309	SCO0457	SCO0925
SCO0300	SCO0303	SCO0434	SCO0310	SCO0464	SCO0940
SCO0301	SCO0304	SCO0435	SCO0312	SCO0466	SCO0942
SCO0302	SCO0305	SCO0441	SCO0313	SCO0468	SCO0945
SCO0303	SCO0307	SCO0443	SCO0314	SCO0469	SCO0946
SCO0304	SCO0308	SCO0444	SCO0315	SCO0470	SCO0952
SCO0305	SCO0309	SCO0445	SCO0316	SCO0471	SCO0960
SCO0307	SCO0310	SCO0446	SCO0317	SCO0473	SCO0963
SCO0308	SCO0311	SCO0447	SCO0319	SCO0475	SCO0964
SCO0309	SCO0312	SCO0449	SCO0320	SCO0476	SCO0967
SCO0310	SCO0313	SCO0450	SCO0321	SCO0477	SCO1168
SCO0311	SCO0314	SCO0451	SCO0322	SCO0481	SCO1171
SCO0312	SCO0316	SCO0452	SCO0322	SCO0482	SCO1179
SCO0313	SCO0317	SCO0453	SCO0325	SCO0483	SCO1181
SCO0314	SCO0318	SCO0454	SCO0326	SCO0487	SCO1182
SCO0315	SCO0319	SCO0455	SCO0328	SCO0491	SCO1183
SCO0316	SCO0322	SCO0456	SCO0328	SCO0492	SCO1184
SCO0317	SCO0323	SCO0457	SCO0329	SCO0493	SCO1185
SCO0318	SCO0324	SCO0458	SCO0331	SCO0494	SCO1186
SCO0319	SCO0325	SCO0461	SCO0332	SCO0495	SCO1187
SCO0321	SCO0326	SCO0464	SCO0333	SCO0496	SCO1188
SCO0322	SCO0329	SCO0465	SCO0334	SCO0497	SCO1407
SCO0323	SCO0330	SCO0466	SCO0335	SCO0501	SCO1408
SCO0325	SCO0331	SCO0468	SCO0337	SCO0502	SCO1409
SCO0326	SCO0332	SCO0469	SCO0338	SCO0503	SCO1416
SCO0329	SCO0333	SCO0470	SCO0340	SCO0504	SCO1417
SCO0330	SCO0334	SCO0479	SCO0341	SCO0506	SCO1418
SCO0331	SCO0335	SCO0481	SCO0342	SCO0511	SCO1429
SCO0332	SCO0336	SCO0482	SCO0342	SCO0512	SCO1444
SCO0333	SCO0337	SCO0483	SCO0343	SCO0513	SCO1445
SCO0334	SCO0338	SCO0484	SCO0344	SCO0514	SCO1446
SCO0335	SCO0339	SCO0486	SCO0345	SCO0517	SCO1453
SCO0336	SCO0340	SCO0487	SCO0346	SCO0518	SCO1462
SCO0337	SCO0341	SCO0499	SCO0347	SCO0520	SCO1473
SCO0338	SCO0342	SCO0500	SCO0349	SCO0521	SCO1477
SCO0339	SCO0343	SCO0501	SCO0350	SCO0522	SCO1518
SCO0340	SCO0344	SCO0502	SCO0351	SCO0528	SCO1520
SCO0341	SCO0345	SCO0504	SCO0352	SCO0531	SCO1525
SCO0342	SCO0346	SCO0506	SCO0353	SCO0532	SCO1535
SCO0343	SCO0347	SCO0507	SCO0354	SCO0533	SCO1537
SCO0344	SCO0348	SCO0509	SCO0355	SCO0534	SCO1544
SCO0345	SCO0349	SCO0511	SCO0356	SCO0535	SCO1547
SCO0346	SCO0350	SCO0512	SCO0357	SCO0536	SCO1549
SCO0347	SCO0351	SCO0516	SCO0358	SCO0538	SCO1581
SCO0348	SCO0352	SCO0520	SCO0359	SCO0539	SCO1583
SCO0349	SCO0353	SCO0521	SCO0360	SCO0540	SCO1584
SCO0350	SCO0354	SCO0522	SCO0361	SCO0541	SCO1586
SCO0351	SCO0355	SCO0523	SCO0362	SCO0542	SCO1588
SCO0352	SCO0356	SCO0524	SCO0363	SCO0546	SCO1590
SCO0353	SCO0357	SCO0525	SCO0364	SCO0547	SCO1596
SCO0354	SCO0358	SCO0526	SCO0366	SCO0550	SCO1602
SCO0355	SCO0359	SCO0529	SCO0367	SCO0551	SCO1606
SCO0356	SCO0360	SCO0530	SCO0368	SCO0552	SCO1607
SCO0357	SCO0361	SCO0531	SCO0369	SCO0553	SCO1609
SCO0358	SCO0362	SCO0532	SCO0370	SCO0554	SCO1610
SCO0359	SCO0363	SCO0533	SCO0371	SCO0555	SCO1617
SCO0360	SCO0364	SCO0534	SCO0372	SCO0556	SCO1634
SCO0361	SCO0365	SCO0535	SCO0373	SCO0560	SCO1642
SCO0362	SCO0366	SCO0536	SCO0375	SCO0562	SCO1652
SCO0363	SCO0367	SCO0537	SCO0375	SCO0564	SCO1654
SCO0364	SCO0369	SCO0538	SCO0376	SCO0565	SCO1693
SCO0365	SCO0370	SCO0539	SCO0377	SCO0566	SCO1694
SCO0366	SCO0371	SCO0540	SCO0378	SCO0570	SCO1701
SCO0367	SCO0372	SCO0541	SCO0380	SCO0571	SCO1702
SCO0369	SCO0373	SCO0542	SCO0382	SCO0572	SCO1704
SCO0370	SCO0375	SCO0543	SCO0391	SCO0574	SCO1712
SCO0371	SCO0376	SCO0545	SCO0397	SCO0575	SCO1718
SCO0372	SCO0377	SCO0547	SCO0402	SCO0576	SCO1720
SCO0373	SCO0378	SCO0548	SCO0403	SCO0577	SCO1727
SCO0376	SCO0403	SCO0549	SCO0404	SCO0578	SCO1728
SCO0377	SCO0405	SCO0551	SCO0407	SCO0579	SCO1737
SCO0378	SCO0406	SCO0552	SCO0408	SCO0580	SCO1738
SCO0380	SCO0407	SCO0553	SCO0411	SCO0581	SCO1740
SCO0388	SCO0410	SCO0554	SCO0412	SCO0583	SCO1741
SCO0390	SCO0412	SCO0555	SCO0413	SCO0584	SCO1742
SCO0391	SCO0413	SCO0557	SCO0414	SCO0586	SCO1744
SCO0402	SCO0414	SCO0558	SCO0415	SCO0587	SCO1745
SCO0403	SCO0415	SCO0562	SCO0416	SCO0588	SCO1748
SCO0404	SCO0416	SCO0563	SCO0417	SCO0589	SCO1761
SCO0405	SCO0417	SCO0564	SCO0418	SCO0590	SCO1764
SCO0406	SCO0418	SCO0565	SCO0419	SCO0591	SCO1774
SCO0407	SCO0419	SCO0566	SCO0420	SCO0593	SCO1779
SCO0408	SCO0420	SCO0571	SCO0422	SCO0594	SCO1782
SCO0410	SCO0421	SCO0572	SCO0423	SCO0595	SCO1825
SCO0412	SCO0423	SCO0573	SCO0425	SCO0597	SCO1826
SCO0413	SCO0424	SCO0574	SCO0427	SCO0598	SCO1831
SCO0414	SCO0425	SCO0575	SCO0428	SCO0602	SCO1842
SCO0415	SCO0426	SCO0576	SCO0429	SCO0604	SCO1844
SCO0416	SCO0427	SCO0577	SCO0430	SCO0605	SCO1854
SCO0417	SCO0428	SCO0578	SCO0431	SCO0609	SCO1883
SCO0418	SCO0429	SCO0579	SCO0432	SCO0610	SCO1884
SCO0419	SCO0430	SCO0580	SCO0433	SCO0611	SCO1885
SCO0420	SCO0432	SCO0582	SCO0434	SCO0613	SCO1886
SCO0421	SCO0433	SCO0589	SCO0435	SCO0614	SCO1890
SCO0422	SCO0434	SCO0594	SCO0436	SCO0615	SCO1891
SCO0423	SCO0435	SCO0595	SCO0437	SCO0616	SCO1892
SCO0424	SCO0436	SCO0597	SCO0438	SCO0617	SCO1895
SCO0425	SCO0437	SCO0598	SCO0441	SCO0621	SCO1896
SCO0427	SCO0438	SCO0601	SCO0442	SCO0625	SCO1904
SCO0428	SCO0439	SCO0602	SCO0443	SCO0626	SCO1910
SCO0429	SCO0440	SCO0603	SCO0444	SCO0627	SCO1912
SCO0430	SCO0443	SCO0604	SCO0445	SCO0628	SCO1915
SCO0431	SCO0444	SCO0605	SCO0446	SCO0629	SCO1917
SCO0432	SCO0445	SCO0606	SCO0447	SCO0630	SCO1927
SCO0433	SCO0446	SCO0612	SCO0448	SCO0634	SCO1932
SCO0434	SCO0447	SCO0613	SCO0449	SCO0635	SCO1952
SCO0435	SCO0449	SCO0614	SCO0451	SCO0636	SCO1953
SCO0436	SCO0450	SCO0615	SCO0452	SCO0639	SCO1954
SCO0437	SCO0451	SCO0618	SCO0453	SCO0642	SCO1955
SCO0438	SCO0452	SCO0619	SCO0455	SCO0644	SCO1962
SCO0439	SCO0453	SCO0621	SCO0456	SCO0647	SCO1990
SCO0440	SCO0454	SCO0623	SCO0457	SCO0651	SCO2000
SCO0441	SCO0455	SCO0624	SCO0460	SCO0655	SCO2004
SCO0442	SCO0456	SCO0625	SCO0461	SCO0658	SCO2005
SCO0443	SCO0457	SCO0626	SCO0461	SCO0660	SCO2006
SCO0444	SCO0458	SCO0627	SCO0462	SCO0661	SCO2017
SCO0445	SCO0460	SCO0628	SCO0463	SCO0663	SCO2024
SCO0446	SCO0462	SCO0629	SCO0464	SCO0664	SCO2028
SCO0447	SCO0463	SCO0632	SCO0465	SCO0666	SCO2029
SCO0449	SCO0464	SCO0633	SCO0467	SCO0668	SCO2030
SCO0450	SCO0465	SCO0635	SCO0468	SCO0669	SCO2031
SCO0451	SCO0466	SCO0636	SCO0469	SCO0670	SCO2032
SCO0452	SCO0467	SCO0637	SCO0470	SCO0672	SCO2040
SCO0453	SCO0468	SCO0638	SCO0471	SCO0674	SCO2042
SCO0454	SCO0469	SCO0641	SCO0472	SCO0675	SCO2046
SCO0455	SCO0470	SCO0645	SCO0474	SCO0676	SCO2056
SCO0456	SCO0471	SCO0646	SCO0475	SCO0677	SCO2057
SCO0457	SCO0472	SCO0647	SCO0476	SCO0679	SCO2062
SCO0458	SCO0473	SCO0650	SCO0480	SCO0680	SCO2071
SCO0459	SCO0474	SCO0651	SCO0480	SCO0682	SCO2074
SCO0460	SCO0475	SCO0653	SCO0481	SCO0685	SCO2099
SCO0461	SCO0476	SCO0654	SCO0482	SCO0686	SCO2101
SCO0462	SCO0477	SCO0655	SCO0483	SCO0687	SCO2104
SCO0463	SCO0478	SCO0656	SCO0484	SCO0688	SCO2106
SCO0464	SCO0479	SCO0659	SCO0485	SCO0689	SCO2112
SCO0465	SCO0480	SCO0660	SCO0486	SCO0690	SCO2118
SCO0466	SCO0481	SCO0663	SCO0487	SCO0691	SCO2121
SCO0467	SCO0482	SCO0665	SCO0489	SCO0692	SCO2128
SCO0468	SCO0483	SCO0666	SCO0500	SCO0693	SCO2133
SCO0469	SCO0484	SCO0667	SCO0501	SCO0695	SCO2135
SCO0470	SCO0485	SCO0669	SCO0502	SCO0697	SCO2145
SCO0471	SCO0486	SCO0670	SCO0503	SCO0698	SCO2146
SCO0472	SCO0487	SCO0671	SCO0507	SCO0706	SCO2157
SCO0473	SCO0488	SCO0675	SCO0508	SCO0707	SCO2158
SCO0474	SCO0490	SCO0677	SCO0510	SCO0708	SCO2165
SCO0475	SCO0496	SCO0680	SCO0511	SCO0711	SCO2172
SCO0476	SCO0497	SCO0686	SCO0513	SCO0712	SCO2173
SCO0477	SCO0500	SCO0687	SCO0514	SCO0713	SCO2177
SCO0478	SCO0502	SCO0688	SCO0515	SCO0714	SCO2186
SCO0479	SCO0503	SCO0689	SCO0518	SCO0716	SCO2190
SCO0480	SCO0504	SCO0690	SCO0519	SCO0720	SCO2244
SCO0481	SCO0507	SCO0691	SCO0520	SCO0721	SCO2255
SCO0482	SCO0508	SCO0692	SCO0523	SCO0722	SCO2259
SCO0483	SCO0509	SCO0693	SCO0524	SCO0723	SCO2261
SCO0484	SCO0511	SCO0694	SCO0525	SCO0724	SCO2264
SCO0485	SCO0512	SCO0695	SCO0526	SCO0725	SCO2280
SCO0486	SCO0514	SCO0696	SCO0528	SCO0726	SCO2282
SCO0487	SCO0516	SCO0703	SCO0529	SCO0727	SCO2283
SCO0488	SCO0517	SCO0705	SCO0530	SCO0731	SCO2290
SCO0490	SCO0518	SCO0706	SCO0531	SCO0732	SCO2374
SCO0491	SCO0519	SCO0707	SCO0532	SCO0734	SCO2376
SCO0492	SCO0520	SCO0708	SCO0533	SCO0735	SCO2379
SCO0495	SCO0521	SCO0709	SCO0534	SCO0738	SCO2385
SCO0496	SCO0522	SCO0710	SCO0535	SCO0739	SCO2393
SCO0497	SCO0523	SCO0711	SCO0536	SCO0740	SCO2409
SCO0501	SCO0524	SCO0712	SCO0537	SCO0741	SCO2410
SCO0502	SCO0526	SCO0714	SCO0538	SCO0742	SCO2411
SCO0503	SCO0528	SCO0715	SCO0539	SCO0745	SCO2431
SCO0504	SCO0529	SCO0716	SCO0540	SCO0746	SCO2433
SCO0505	SCO0530	SCO0717	SCO0541	SCO0749	SCO2434
SCO0507	SCO0531	SCO0719	SCO0542	SCO0751	SCO2441
SCO0508	SCO0532	SCO0721	SCO0544	SCO0754	SCO2442
SCO0509	SCO0533	SCO0723	SCO0545	SCO0755	SCO2450
SCO0511	SCO0534	SCO0724	SCO0547	SCO0756	SCO2451
SCO0512	SCO0535	SCO0725	SCO0548	SCO0757	SCO2455
SCO0513	SCO0536	SCO0726	SCO0549	SCO0759	SCO2456
SCO0514	SCO0537	SCO0727	SCO0550	SCO0760	SCO2468
SCO0516	SCO0538	SCO0728	SCO0551	SCO0761	SCO2475
SCO0517	SCO0539	SCO0729	SCO0552	SCO0763	SCO2479
SCO0518	SCO0540	SCO0730	SCO0553	SCO0765	SCO2483
SCO0519	SCO0541	SCO0731	SCO0554	SCO0766	SCO2490
SCO0520	SCO0542	SCO0733	SCO0555	SCO0769	SCO2491
SCO0521	SCO0543	SCO0734	SCO0556	SCO0775	SCO2493
SCO0522	SCO0544	SCO0735	SCO0557	SCO0777	SCO2496
SCO0523	SCO0545	SCO0737	SCO0558	SCO0781	SCO2500
SCO0524	SCO0547	SCO0738	SCO0559	SCO0782	SCO2501
SCO0526	SCO0548	SCO0739	SCO0562	SCO0783	SCO2536
SCO0528	SCO0549	SCO0740	SCO0563	SCO0784	SCO2540
SCO0529	SCO0550	SCO0741	SCO0564	SCO0785	SCO2541
SCO0530	SCO0551	SCO0742	SCO0565	SCO0786	SCO2542
SCO0531	SCO0552	SCO0743	SCO0566	SCO0788	SCO2543
SCO0532	SCO0553	SCO0744	SCO0577	SCO0790	SCO2544
SCO0533	SCO0554	SCO0745	SCO0578	SCO0791	SCO2551
SCO0534	SCO0555	SCO0746	SCO0579	SCO0794	SCO2558
SCO0535	SCO0556	SCO0747	SCO0581	SCO0795	SCO2564
SCO0536	SCO0557	SCO0748	SCO0583	SCO0796	SCO2581
SCO0537	SCO0558	SCO0749	SCO0589	SCO0798	SCO2588
SCO0538	SCO0559	SCO0754	SCO0590	SCO0800	SCO2589
SCO0539	SCO0562	SCO0756	SCO0591	SCO0801	SCO2602
SCO0540	SCO0563	SCO0757	SCO0592	SCO0802	SCO2638
SCO0541	SCO0564	SCO0758	SCO0593	SCO0803	SCO2645
SCO0542	SCO0565	SCO0759	SCO0594	SCO0804	SCO2649
SCO0543	SCO0566	SCO0763	SCO0595	SCO0806	SCO2653
SCO0544	SCO0568	SCO0765	SCO0597	SCO0807	SCO2657
SCO0545	SCO0571	SCO0766	SCO0598	SCO0809	SCO2667
SCO0546	SCO0572	SCO0768	SCO0599	SCO0811	SCO2675
SCO0547	SCO0573	SCO0770	SCO0601	SCO0814	SCO2678
SCO0548	SCO0574	SCO0771	SCO0603	SCO0815	SCO2717
SCO0549	SCO0575	SCO0772	SCO0604	SCO0816	SCO2728
SCO0550	SCO0576	SCO0775	SCO0605	SCO0817	SCO2731
SCO0551	SCO0577	SCO0776	SCO0606	SCO0818	SCO2732
SCO0552	SCO0578	SCO0778	SCO0607	SCO0819	SCO2737
SCO0553	SCO0579	SCO0779	SCO0609	SCO0821	SCO2742
SCO0554	SCO0580	SCO0781	SCO0610	SCO0825	SCO2748
SCO0555	SCO0581	SCO0782	SCO0611	SCO0828	SCO2750
SCO0556	SCO0582	SCO0783	SCO0613	SCO0829	SCO2751
SCO0557	SCO0583	SCO0785	SCO0613	SCO0830	SCO2752
SCO0558	SCO0589	SCO0786	SCO0614	SCO0832	SCO2753
SCO0559	SCO0590	SCO0787	SCO0615	SCO0835	SCO2756
SCO0560	SCO0591	SCO0788	SCO0616	SCO0836	SCO2762
SCO0562	SCO0593	SCO0790	SCO0618	SCO0838	SCO2771
SCO0563	SCO0594	SCO0791	SCO0619	SCO0839	SCO2834
SCO0564	SCO0595	SCO0793	SCO0621	SCO0840	SCO2835
SCO0565	SCO0598	SCO0796	SCO0624	SCO0841	SCO2842
SCO0566	SCO0601	SCO0800	SCO0625	SCO0842	SCO2846
SCO0568	SCO0602	SCO0801	SCO0626	SCO0849	SCO2852
SCO0570	SCO0603	SCO0802	SCO0627	SCO0851	SCO2854
SCO0571	SCO0604	SCO0804	SCO0628	SCO0852	SCO2856
SCO0572	SCO0605	SCO0805	SCO0629	SCO0854	SCO2859
SCO0573	SCO0606	SCO0806	SCO0630	SCO0855	SCO2902
SCO0574	SCO0609	SCO0807	SCO0631	SCO0856	SCO2905
SCO0575	SCO0610	SCO0810	SCO0632	SCO0857	SCO2906
SCO0576	SCO0611	SCO0811	SCO0633	SCO0858	SCO2923
SCO0577	SCO0612	SCO0812	SCO0635	SCO0860	SCO2932
SCO0578	SCO0612	SCO0813	SCO0637	SCO0862	SCO2938
SCO0579	SCO0613	SCO0814	SCO0638	SCO0863	SCO2940
SCO0580	SCO0614	SCO0815	SCO0639	SCO0864	SCO2943
SCO0581	SCO0615	SCO0817	SCO0640	SCO0865	SCO2945
SCO0582	SCO0618	SCO0818	SCO0641	SCO0866	SCO2947
SCO0583	SCO0619	SCO0820	SCO0642	SCO0867	SCO2952
SCO0584	SCO0620	SCO0821	SCO0643	SCO0868	SCO2955
SCO0586	SCO0621	SCO0822	SCO0644	SCO0869	SCO2956
SCO0587	SCO0624	SCO0824	SCO0645	SCO0871	SCO2962
SCO0589	SCO0625	SCO0825	SCO0646	SCO0874	SCO2964
SCO0590	SCO0626	SCO0826	SCO0647	SCO0880	SCO2981
SCO0591	SCO0627	SCO0827	SCO0648	SCO0881	SCO2982
SCO0592	SCO0629	SCO0828	SCO0649	SCO0884	SCO2983
SCO0593	SCO0630	SCO0829	SCO0650	SCO0886	SCO2990
SCO0594	SCO0631	SCO0830	SCO0652	SCO0887	SCO2991
SCO0595	SCO0632	SCO0831	SCO0653	SCO0889	SCO3153
SCO0596	SCO0633	SCO0832	SCO0654	SCO0890	SCO3168
SCO0597	SCO0635	SCO0833	SCO0655	SCO0891	SCO3169
SCO0598	SCO0636	SCO0835	SCO0657	SCO0893	SCO3171
SCO0599	SCO0637	SCO0836	SCO0658	SCO0894	SCO3173
SCO0600	SCO0638	SCO0837	SCO0659	SCO0895	SCO3180
SCO0601	SCO0639	SCO0838	SCO0660	SCO0896	SCO3183
SCO0602	SCO0640	SCO0839	SCO0661	SCO0898	SCO3208
SCO0603	SCO0641	SCO0840	SCO0662	SCO0900	SCO3209
SCO0604	SCO0642	SCO0841	SCO0663	SCO0901	SCO3225
SCO0605	SCO0643	SCO0842	SCO0664	SCO0902	SCO3250
SCO0606	SCO0645	SCO0843	SCO0665	SCO0903	SCO3253
SCO0609	SCO0646	SCO0844	SCO0666	SCO0905	SCO3256
SCO0610	SCO0647	SCO0845	SCO0667	SCO0906	SCO3272
SCO0611	SCO0648	SCO0846	SCO0668	SCO0907	SCO3279
SCO0612	SCO0649	SCO0847	SCO0671	SCO0908	SCO3284
SCO0612	SCO0650	SCO0848	SCO0674	SCO0910	SCO3292
SCO0613	SCO0651	SCO0849	SCO0675	SCO0911	SCO3295
SCO0614	SCO0652	SCO0850	SCO0676	SCO0912	SCO3296
SCO0615	SCO0653	SCO0851	SCO0677	SCO0913	SCO3297
SCO0618	SCO0654	SCO0852	SCO0678	SCO0914	SCO3300
SCO0619	SCO0655	SCO0853	SCO0679	SCO0916	SCO3306
SCO0620	SCO0656	SCO0854	SCO0680	SCO0920	SCO3308
SCO0621	SCO0657	SCO0855	SCO0683	SCO0925	SCO3313
SCO0624	SCO0657	SCO0856	SCO0686	SCO0926	SCO3314
SCO0625	SCO0658	SCO0857	SCO0687	SCO0928	SCO3315
SCO0626	SCO0659	SCO0868	SCO0688	SCO0929	SCO3321
SCO0627	SCO0660	SCO0871	SCO0690	SCO0931	SCO3330
SCO0628	SCO0661	SCO0873	SCO0691	SCO0940	SCO3335
SCO0629	SCO0662	SCO0874	SCO0691	SCO0942	SCO3344
SCO0630	SCO0663	SCO0875	SCO0693	SCO0943	SCO3346
SCO0632	SCO0664	SCO0877	SCO0694	SCO0944	SCO3351
SCO0633	SCO0665	SCO0878	SCO0695	SCO0945	SCO3354
SCO0635	SCO0667	SCO0880	SCO0696	SCO0946	SCO3372
SCO0636	SCO0668	SCO0881	SCO0697	SCO0947	SCO3377
SCO0637	SCO0669	SCO0884	SCO0698	SCO0948	SCO3379
SCO0638	SCO0670	SCO0887	SCO0703	SCO0949	SCO3387
SCO0639	SCO0671	SCO0889	SCO0704	SCO0950	SCO3391
SCO0640	SCO0674	SCO0890	SCO0706	SCO0951	SCO3392
SCO0642	SCO0675	SCO0891	SCO0707	SCO0952	SCO3394
SCO0643	SCO0676	SCO0893	SCO0708	SCO0953	SCO3399
SCO0644	SCO0677	SCO0895	SCO0709	SCO0956	SCO3401
SCO0645	SCO0678	SCO0896	SCO0710	SCO0958	SCO3408
SCO0646	SCO0680	SCO0897	SCO0711	SCO0960	SCO3410
SCO0647	SCO0686	SCO0898	SCO0714	SCO0963	SCO3417
SCO0648	SCO0687	SCO0899	SCO0715	SCO0964	SCO3418
SCO0649	SCO0688	SCO0900	SCO0716	SCO0967	SCO3419
SCO0650	SCO0689	SCO0904	SCO0717	SCO0971	SCO3435
SCO0651	SCO0690	SCO0905	SCO0718	SCO0974	SCO3436
SCO0652	SCO0691	SCO0906	SCO0719	SCO0975	SCO3461
SCO0653	SCO0692	SCO0909	SCO0720	SCO0976	SCO3465
SCO0654	SCO0693	SCO0915	SCO0721	SCO0980	SCO3491
SCO0655	SCO0693	SCO0916	SCO0723	SCO0981	SCO3492
SCO0656	SCO0694	SCO0918	SCO0743	SCO0982	SCO3493
SCO0657	SCO0695	SCO0920	SCO0744	SCO0984	SCO3500
SCO0657	SCO0696	SCO0921	SCO0745	SCO0985	SCO3501
SCO0658	SCO0699	SCO0925	SCO0746	SCO0986	SCO3507
SCO0659	SCO0700	SCO0927	SCO0747	SCO0987	SCO3513
SCO0660	SCO0701	SCO0929	SCO0748	SCO0988	SCO3525
SCO0661	SCO0710	SCO0931	SCO0751	SCO0990	SCO3526
SCO0662	SCO0712	SCO0932	SCO0752	SCO0991	SCO3531
SCO0663	SCO0713	SCO0934	SCO0752	SCO0992	SCO3532
SCO0664	SCO0714	SCO0935	SCO0753	SCO0995	SCO3541
SCO0665	SCO0715	SCO0936	SCO0754	SCO0996	SCO3550
SCO0666	SCO0716	SCO0937	SCO0755	SCO0997	SCO3551
SCO0667	SCO0717	SCO0938	SCO0756	SCO0998	SCO3554
SCO0668	SCO0718	SCO0939	SCO0757	SCO1004	SCO3556
SCO0669	SCO0718	SCO0940	SCO0759	SCO1006	SCO3566
SCO0670	SCO0719	SCO0941	SCO0763	SCO1009	SCO3572
SCO0671	SCO0721	SCO0942	SCO0764	SCO1010	SCO3573
SCO0672	SCO0723	SCO0945	SCO0765	SCO1011	SCO3587
SCO0674	SCO0724	SCO0946	SCO0766	SCO1012	SCO3593
SCO0675	SCO0725	SCO0947	SCO0767	SCO1013	SCO3597
SCO0676	SCO0726	SCO0948	SCO0768	SCO1014	SCO3598
SCO0677	SCO0727	SCO0950	SCO0790	SCO1015	SCO3599
SCO0678	SCO0728	SCO0952	SCO0791	SCO1019	SCO3600
SCO0686	SCO0730	SCO0957	SCO0792	SCO1020	SCO3603
SCO0687	SCO0731	SCO0959	SCO0793	SCO1022	SCO3616
SCO0688	SCO0732	SCO0960	SCO0794	SCO1025	SCO3621
SCO0689	SCO0734	SCO0963	SCO0795	SCO1027	SCO3623
SCO0690	SCO0735	SCO0964	SCO0796	SCO1028	SCO3624
SCO0691	SCO0737	SCO0965	SCO0797	SCO1030	SCO3626
SCO0692	SCO0738	SCO0966	SCO0800	SCO1031	SCO3636
SCO0693	SCO0739	SCO0967	SCO0801	SCO1037	SCO3637
SCO0693	SCO0740	SCO0968	SCO0802	SCO1038	SCO3638
SCO0694	SCO0741	SCO0969	SCO0803	SCO1039	SCO3639
SCO0695	SCO0742	SCO0970	SCO0804	SCO1040	SCO3640
SCO0696	SCO0743	SCO0975	SCO0806	SCO1041	SCO3641
SCO0698	SCO0744	SCO0976	SCO0807	SCO1043	SCO3643
SCO0699	SCO0745	SCO0977	SCO0810	SCO1044	SCO3645
SCO0700	SCO0747	SCO0978	SCO0811	SCO1046	SCO3648
SCO0706	SCO0748	SCO0979	SCO0811	SCO1049	SCO3654
SCO0707	SCO0749	SCO0980	SCO0812	SCO1050	SCO3675
SCO0708	SCO0750	SCO0981	SCO0813	SCO1051	SCO3689
SCO0709	SCO0751	SCO0982	SCO0814	SCO1052	SCO3694
SCO0710	SCO0753	SCO0983	SCO0815	SCO1054	SCO3697
SCO0711	SCO0754	SCO0984	SCO0816	SCO1055	SCO3698
SCO0712	SCO0755	SCO1003	SCO0817	SCO1056	SCO3699
SCO0713	SCO0756	SCO1004	SCO0818	SCO1058	SCO3704
SCO0714	SCO0757	SCO1006	SCO0819	SCO1059	SCO3706
SCO0715	SCO0758	SCO1007	SCO0820	SCO1060	SCO3708
SCO0716	SCO0759	SCO1010	SCO0821	SCO1061	SCO3721
SCO0717	SCO0761	SCO1011	SCO0822	SCO1062	SCO3722
SCO0718	SCO0763	SCO1013	SCO0823	SCO1063	SCO3723
SCO0718	SCO0764	SCO1014	SCO0824	SCO1065	SCO3725
SCO0719	SCO0765	SCO1015	SCO0825	SCO1066	SCO3726
SCO0720	SCO0766	SCO1018	SCO0827	SCO1067	SCO3740
SCO0721	SCO0768	SCO1022	SCO0828	SCO1068	SCO3741
SCO0722	SCO0769	SCO1025	SCO0829	SCO1069	SCO3742
SCO0723	SCO0770	SCO1026	SCO0830	SCO1070	SCO3743
SCO0724	SCO0771	SCO1032	SCO0831	SCO1071	SCO3744
SCO0725	SCO0772	SCO1033	SCO0832	SCO1075	SCO3750
SCO0726	SCO0775	SCO1034	SCO0833	SCO1076	SCO3754
SCO0727	SCO0776	SCO1035	SCO0834	SCO1077	SCO3803
SCO0728	SCO0779	SCO1036	SCO0835	SCO1079	SCO3804
SCO0729	SCO0780	SCO1037	SCO0836	SCO1080	SCO3805
SCO0730	SCO0781	SCO1038	SCO0837	SCO1081	SCO3826
SCO0731	SCO0782	SCO1039	SCO0838	SCO1092	SCO3837
SCO0732	SCO0783	SCO1041	SCO0839	SCO1093	SCO3861
SCO0733	SCO0785	SCO1043	SCO0840	SCO1095	SCO3887
SCO0734	SCO0787	SCO1044	SCO0841	SCO1098	SCO3891
SCO0735	SCO0789	SCO1045	SCO0843	SCO1099	SCO3893
SCO0737	SCO0790	SCO1047	SCO0844	SCO1101	SCO3898
SCO0738	SCO0791	SCO1049	SCO0847	SCO1102	SCO3902
SCO0739	SCO0793	SCO1050	SCO0848	SCO1103	SCO3919
SCO0742	SCO0794	SCO1051	SCO0849	SCO1105	SCO3927
SCO0743	SCO0795	SCO1052	SCO0850	SCO1106	SCO3935
SCO0744	SCO0796	SCO1053	SCO0851	SCO1108	SCO3942
SCO0745	SCO0798	SCO1059	SCO0852	SCO1111	SCO3954
SCO0746	SCO0799	SCO1061	SCO0853	SCO1112	SCO4021
SCO0747	SCO0800	SCO1063	SCO0855	SCO1113	SCO4022
SCO0748	SCO0801	SCO1064	SCO0856	SCO1114	SCO4026
SCO0749	SCO0802	SCO1065	SCO0857	SCO1115	SCO4030
SCO0750	SCO0803	SCO1066	SCO0858	SCO1117	SCO4031
SCO0751	SCO0804	SCO1067	SCO0859	SCO1118	SCO4082
SCO0752	SCO0805	SCO1068	SCO0862	SCO1119	SCO4084
SCO0753	SCO0806	SCO1069	SCO0864	SCO1121	SCO4093
SCO0754	SCO0807	SCO1070	SCO0865	SCO1122	SCO4095
SCO0755	SCO0808	SCO1071	SCO0868	SCO1123	SCO4097
SCO0756	SCO0809	SCO1072	SCO0869	SCO1124	SCO4098
SCO0757	SCO0810	SCO1073	SCO0872	SCO1125	SCO4100
SCO0758	SCO0811	SCO1074	SCO0873	SCO1127	SCO4102
SCO0759	SCO0812	SCO1075	SCO0874	SCO1129	SCO4103
SCO0760	SCO0813	SCO1079	SCO0875	SCO1130	SCO4105
SCO0761	SCO0814	SCO1080	SCO0878	SCO1135	SCO4106
SCO0763	SCO0815	SCO1091	SCO0879	SCO1137	SCO4241
SCO0764	SCO0816	SCO1092	SCO0880	SCO1139	SCO4426
SCO0765	SCO0817	SCO1093	SCO0882	SCO1140	SCO4500
SCO0766	SCO0818	SCO1094	SCO0883	SCO1141	SCO4501
SCO0767	SCO0819	SCO1095	SCO0884	SCO1144	SCO4502
SCO0768	SCO0820	SCO1096	SCO0886	SCO1146	SCO4503
SCO0769	SCO0821	SCO1097	SCO0887	SCO1147	SCO4508
SCO0770	SCO0823	SCO1098	SCO0890	SCO1148	SCO4523
SCO0771	SCO0824	SCO1099	SCO0891	SCO1151	SCO4634
SCO0772	SCO0825	SCO1104	SCO0893	SCO1152	SCO4643
SCO0773	SCO0826	SCO1106	SCO0894	SCO1153	SCO4650
SCO0775	SCO0827	SCO1107	SCO0896	SCO1154	SCO4656
SCO0776	SCO0828	SCO1108	SCO0897	SCO1155	SCO4664
SCO0777	SCO0829	SCO1109	SCO0898	SCO1156	SCO4668
SCO0778	SCO0830	SCO1110	SCO0900	SCO1159	SCO4672
SCO0779	SCO0831	SCO1111	SCO0901	SCO1160	SCO4680
SCO0780	SCO0833	SCO1119	SCO0902	SCO1161	SCO4691
SCO0781	SCO0835	SCO1120	SCO0903	SCO1162	SCO4692
SCO0782	SCO0836	SCO1122	SCO0904	SCO1165	SCO4694
SCO0783	SCO0837	SCO1124	SCO0905	SCO1168	SCO4697
SCO0784	SCO0838	SCO1125	SCO0906	SCO1171	SCO4733
SCO0785	SCO0839	SCO1126	SCO0907	SCO1175	SCO4742
SCO0786	SCO0840	SCO1127	SCO0908	SCO1177	SCO4743
SCO0787	SCO0841	SCO1128	SCO0909	SCO1179	SCO4745
SCO0789	SCO0842	SCO1130	SCO0912	SCO1181	SCO4746
SCO0790	SCO0843	SCO1132	SCO0913	SCO1182	SCO4749
SCO0791	SCO0844	SCO1133	SCO0913	SCO1183	SCO4753
SCO0792	SCO0845	SCO1136	SCO0914	SCO1184	SCO4754
SCO0793	SCO0846	SCO1137	SCO0915	SCO1185	SCO4755
SCO0794	SCO0847	SCO1139	SCO0916	SCO1186	SCO4757
SCO0795	SCO0848	SCO1142	SCO0917	SCO1187	SCO4758
SCO0796	SCO0849	SCO1146	SCO0918	SCO1188	SCO4760
SCO0797	SCO0850	SCO1149	SCO0925	SCO1190	SCO4787
SCO0798	SCO0851	SCO1150	SCO0926	SCO1192	SCO5141
SCO0799	SCO0852	SCO1151	SCO0927	SCO1195	SCO5296
SCO0800	SCO0853	SCO1153	SCO0928	SCO1196	SCO5301
SCO0801	SCO0855	SCO1156	SCO0930	SCO1197	SCO5310
SCO0802	SCO0856	SCO1164	SCO0931	SCO1198	SCO5321
SCO0803	SCO0857	SCO1167	SCO0932	SCO1204	SCO5323
SCO0804	SCO0858	SCO1168	SCO0933	SCO1209	SCO5401
SCO0806	SCO0859	SCO1170	SCO0934	SCO1210	SCO5403
SCO0807	SCO0860	SCO1171	SCO0935	SCO1211	SCO5418
SCO0808	SCO0861	SCO1175	SCO0936	SCO1212	SCO5424
SCO0809	SCO0862	SCO1179	SCO0937	SCO1213	SCO5432
SCO0810	SCO0863	SCO1180	SCO0939	SCO1215	SCO5433
SCO0811	SCO0864	SCO1181	SCO0940	SCO1217	SCO5434
SCO0812	SCO0865	SCO1182	SCO0941	SCO1218	SCO5435
SCO0813	SCO0866	SCO1183	SCO0942	SCO1219	SCO5452
SCO0814	SCO0867	SCO1184	SCO0945	SCO1220	SCO5453
SCO0815	SCO0868	SCO1185	SCO0946	SCO1222	SCO5455
SCO0816	SCO0869	SCO1186	SCO0946	SCO1226	SCO5457
SCO0817	SCO0870	SCO1187	SCO0947	SCO1230	SCO5461
SCO0818	SCO0871	SCO1188	SCO0948	SCO1232	SCO5462
SCO0819	SCO0872	SCO1190	SCO0951	SCO1233	SCO5463
SCO0820	SCO0873	SCO1191	SCO0952	SCO1234	SCO5483
SCO0821	SCO0874	SCO1192	SCO0953	SCO1242	SCO5486
SCO0822	SCO0875	SCO1193	SCO0955	SCO1243	SCO5491
SCO0823	SCO0876	SCO1204	SCO0959	SCO1248	SCO5493
SCO0824	SCO0877	SCO1205	SCO0960	SCO1251	SCO5496
SCO0825	SCO0878	SCO1206	SCO0961	SCO1252	SCO5506
SCO0826	SCO0880	SCO1207	SCO0962	SCO1257	SCO5508
SCO0827	SCO0883	SCO1208	SCO0962	SCO1258	SCO5510
SCO0828	SCO0884	SCO1210	SCO0963	SCO1259	SCO5524
SCO0829	SCO0886	SCO1211	SCO0964	SCO1261	SCO5532
SCO0830	SCO0889	SCO1212	SCO0966	SCO1262	SCO5534
SCO0831	SCO0890	SCO1214	SCO0967	SCO1264	SCO5548
SCO0832	SCO0891	SCO1215	SCO0968	SCO1267	SCO5549
SCO0833	SCO0892	SCO1217	SCO0969	SCO1268	SCO5550
SCO0834	SCO0893	SCO1218	SCO0970	SCO1269	SCO5551
SCO0834	SCO0894	SCO1219	SCO0971	SCO1270	SCO5557
SCO0835	SCO0895	SCO1220	SCO0972	SCO1271	SCO5560
SCO0836	SCO0896	SCO1224	SCO1168	SCO1274	SCO5562
SCO0837	SCO0897	SCO1228	SCO1170	SCO1275	SCO5563
SCO0838	SCO0898	SCO1238	SCO1171	SCO1277	SCO5565
SCO0839	SCO0899	SCO1239	SCO1173	SCO1278	SCO5566
SCO0840	SCO0900	SCO1248	SCO1174	SCO1280	SCO5567
SCO0841	SCO0901	SCO1251	SCO1175	SCO1281	SCO5577
SCO0842	SCO0903	SCO1252	SCO1176	SCO1282	SCO5587
SCO0843	SCO0904	SCO1253	SCO1179	SCO1284	SCO5600
SCO0844	SCO0905	SCO1255	SCO1180	SCO1285	SCO5603
SCO0845	SCO0906	SCO1256	SCO1181	SCO1287	SCO5613
SCO0846	SCO0907	SCO1257	SCO1182	SCO1289	SCO5653
SCO0847	SCO0908	SCO1258	SCO1183	SCO1290	SCO5661
SCO0848	SCO0909	SCO1260	SCO1184	SCO1291	SCO5663
SCO0849	SCO0914	SCO1261	SCO1185	SCO1292	SCO5671
SCO0850	SCO0915	SCO1263	SCO1186	SCO1293	SCO5673
SCO0851	SCO0916	SCO1264	SCO1187	SCO1295	SCO5674
SCO0852	SCO0918	SCO1265	SCO1187	SCO1296	SCO5675
SCO0853	SCO0919	SCO1266	SCO1188	SCO1297	SCO5722
SCO0854	SCO0920	SCO1267	SCO1188	SCO1298	SCO5747
SCO0855	SCO0921	SCO1268	SCO1189	SCO1300	SCO5748
SCO0856	SCO0925	SCO1269	SCO1192	SCO1301	SCO5750
SCO0857	SCO0926	SCO1270	SCO1193	SCO1303	SCO5760
SCO0858	SCO0927	SCO1272	SCO1197	SCO1305	SCO5761
SCO0859	SCO0933	SCO1273	SCO1198	SCO1306	SCO5763
SCO0860	SCO0934	SCO1275	SCO1201	SCO1307	SCO5765
SCO0861	SCO0935	SCO1278	SCO1407	SCO1308	SCO5766
SCO0862	SCO0936	SCO1281	SCO1408	SCO1309	SCO5767
SCO0863	SCO0937	SCO1283	SCO1409	SCO1310	SCO5768
SCO0864	SCO0938	SCO1286	SCO1412	SCO1311	SCO5773
SCO0865	SCO0939	SCO1288	SCO1413	SCO1312	SCO5779
SCO0866	SCO0940	SCO1292	SCO1415	SCO1313	SCO5781
SCO0867	SCO0941	SCO1298	SCO1416	SCO1314	SCO5786
SCO0868	SCO0942	SCO1299	SCO1417	SCO1315	SCO5788
SCO0869	SCO0945	SCO1300	SCO1418	SCO1317	SCO5800
SCO0870	SCO0946	SCO1301	SCO1419	SCO1320	SCO5807
SCO0871	SCO0947	SCO1302	SCO1421	SCO1321	SCO5816
SCO0872	SCO0949	SCO1303	SCO1422	SCO1322	SCO5824
SCO0873	SCO0950	SCO1305	SCO1423	SCO1323	SCO5825
SCO0874	SCO0951	SCO1306	SCO1424	SCO1325	SCO5829
SCO0875	SCO0952	SCO1308	SCO1425	SCO1327	SCO5842
SCO0876	SCO0953	SCO1310	SCO1427	SCO1331	SCO5844
SCO0877	SCO0955	SCO1311	SCO1428	SCO1333	SCO5852
SCO0878	SCO0956	SCO1313	SCO1429	SCO1334	SCO5853
SCO0880	SCO0957	SCO1314	SCO1433	SCO1336	SCO5857
SCO0882	SCO0958	SCO1316	SCO1434	SCO1337	SCO5872
SCO0883	SCO0959	SCO1317	SCO1436	SCO1338	SCO5874
SCO0884	SCO0960	SCO1318	SCO1444	SCO1339	SCO5910
SCO0886	SCO0962	SCO1319	SCO1445	SCO1341	SCO5911
SCO0887	SCO0963	SCO1320	SCO1446	SCO1342	SCO5913
SCO0889	SCO0964	SCO1321	SCO1447	SCO1343	SCO5914
SCO0890	SCO0965	SCO1322	SCO1448	SCO1344	SCO5915
SCO0891	SCO0966	SCO1325	SCO1449	SCO1345	SCO5918
SCO0892	SCO0967	SCO1327	SCO1450	SCO1349	SCO5919
SCO0893	SCO0968	SCO1328	SCO1451	SCO1350	SCO5923
SCO0895	SCO0969	SCO1329	SCO1453	SCO1351	SCO5936
SCO0896	SCO0970	SCO1330	SCO1456	SCO1352	SCO5937
SCO0897	SCO0971	SCO1332	SCO1457	SCO1354	SCO5946
SCO0898	SCO0972	SCO1333	SCO1460	SCO1359	SCO5948
SCO0899	SCO0975	SCO1334	SCO1462	SCO1362	SCO5949
SCO0900	SCO0977	SCO1335	SCO1463	SCO1363	SCO5951
SCO0901	SCO0979	SCO1336	SCO1464	SCO1368	SCO5954
SCO0903	SCO0980	SCO1337	SCO1465	SCO1369	SCO5955
SCO0904	SCO0981	SCO1338	SCO1466	SCO1370	SCO5962
SCO0905	SCO0982	SCO1339	SCO1467	SCO1371	SCO5964
SCO0906	SCO0983	SCO1340	SCO1469	SCO1372	SCO6015
SCO0907	SCO0984	SCO1342	SCO1471	SCO1376	SCO6025
SCO0908	SCO0985	SCO1344	SCO1473	SCO1377	SCO6029
SCO0909	SCO0986	SCO1347	SCO1473	SCO1378	SCO6035
SCO0910	SCO0987	SCO1348	SCO1476	SCO1380	SCO6037
SCO0911	SCO0988	SCO1349	SCO1477	SCO1382	SCO6043
SCO0912	SCO0989	SCO1350	SCO1511	SCO1384	SCO6046
SCO0913	SCO0991	SCO1351	SCO1513	SCO1393	SCO6048
SCO0914	SCO0993	SCO1352	SCO1513	SCO1394	SCO6049
SCO0915	SCO0994	SCO1353	SCO1518	SCO1396	SCO6051
SCO0916	SCO0995	SCO1358	SCO1518	SCO1397	SCO6058
SCO0917	SCO0997	SCO1360	SCO1519	SCO1399	SCO6063
SCO0918	SCO0998	SCO1365	SCO1520	SCO1400	SCO6064
SCO0920	SCO1000	SCO1367	SCO1520	SCO1402	SCO6066
SCO0922	SCO1001	SCO1368	SCO1524	SCO1404	SCO6074
SCO0925	SCO1002	SCO1369	SCO1525	SCO1405	SCO6075
SCO0926	SCO1003	SCO1370	SCO1526	SCO1407	SCO6077
SCO0927	SCO1004	SCO1371	SCO1527	SCO1408	SCO6115
SCO0930	SCO1006	SCO1372	SCO1528	SCO1409	SCO6117
SCO0931	SCO1007	SCO1377	SCO1530	SCO1411	SCO6118
SCO0932	SCO1008	SCO1379	SCO1534	SCO1413	SCO6119
SCO0933	SCO1009	SCO1382	SCO1535	SCO1414	SCO6121
SCO0934	SCO1013	SCO1385	SCO1537	SCO1416	SCO6130
SCO0935	SCO1014	SCO1386	SCO1538	SCO1417	SCO6132
SCO0936	SCO1015	SCO1387	SCO1539	SCO1418	SCO6133
SCO0937	SCO1016	SCO1390	SCO1540	SCO1419	SCO6135
SCO0938	SCO1017	SCO1392	SCO1542	SCO1420	SCO6136
SCO0939	SCO1018	SCO1395	SCO1543	SCO1423	SCO6137
SCO0940	SCO1019	SCO1399	SCO1544	SCO1424	SCO6140
SCO0941	SCO1020	SCO1400	SCO1545	SCO1427	SCO6143
SCO0942	SCO1021	SCO1401	SCO1545	SCO1428	SCO6144
SCO0943	SCO1022	SCO1402	SCO1546	SCO1429	SCO6149
SCO0944	SCO1024	SCO1404	SCO1547	SCO1432	SCO6150
SCO0945	SCO1026	SCO1405	SCO1549	SCO1434	SCO6153
SCO0946	SCO1027	SCO1406	SCO1554	SCO1435	SCO6175
SCO0948	SCO1028	SCO1407	SCO1561	SCO1436	SCO6176
SCO0949	SCO1031	SCO1408	SCO1562	SCO1437	SCO6180
SCO0950	SCO1032	SCO1409	SCO1563	SCO1438	SCO6184
SCO0951	SCO1033	SCO1414	SCO1568	SCO1440	SCO6192
SCO0952	SCO1034	SCO1415	SCO1573	SCO1441	SCO6226
SCO0953	SCO1035	SCO1416	SCO1581	SCO1442	SCO6227
SCO0954	SCO1036	SCO1417	SCO1582	SCO1444	SCO6233
SCO0956	SCO1037	SCO1418	SCO1583	SCO1445	SCO6238
SCO0957	SCO1038	SCO1421	SCO1584	SCO1446	SCO6242
SCO0958	SCO1039	SCO1423	SCO1586	SCO1453	SCO6246
SCO0959	SCO1040	SCO1425	SCO1587	SCO1455	SCO6250
SCO0960	SCO1041	SCO1429	SCO1588	SCO1458	SCO6253
SCO0961	SCO1042	SCO1433	SCO1589	SCO1459	SCO6254
SCO0962	SCO1043	SCO1438	SCO1590	SCO1461	SCO6260
SCO0963	SCO1047	SCO1444	SCO1592	SCO1462	SCO6325
SCO0964	SCO1049	SCO1445	SCO1593	SCO1463	SCO6333
SCO0965	SCO1050	SCO1446	SCO1596	SCO1464	SCO6334
SCO0966	SCO1051	SCO1447	SCO1601	SCO1465	SCO6335
SCO0967	SCO1052	SCO1448	SCO1602	SCO1466	SCO6336
SCO0968	SCO1053	SCO1449	SCO1605	SCO1468	SCO6337
SCO0969	SCO1054	SCO1450	SCO1606	SCO1472	SCO6340
SCO0970	SCO1055	SCO1452	SCO1607	SCO1473	SCO6341
SCO0971	SCO1056	SCO1453	SCO1608	SCO1475	SCO6342
SCO0972	SCO1057	SCO1457	SCO1609	SCO1477	SCO6344
SCO0974	SCO1058	SCO1459	SCO1610	SCO1479	SCO6347
SCO0975	SCO1059	SCO1460	SCO1614	SCO1481	SCO6348
SCO0976	SCO1060	SCO1461	SCO1616	SCO1482	SCO6349
SCO0977	SCO1061	SCO1462	SCO1617	SCO1484	SCO6352
SCO0978	SCO1062	SCO1471	SCO1618	SCO1485	SCO6353
SCO0979	SCO1063	SCO1472	SCO1622	SCO1486	SCO6359
SCO0980	SCO1064	SCO1473	SCO1631	SCO1489	SCO6363
SCO0981	SCO1065	SCO1475	SCO1634	SCO1492	SCO6364
SCO0982	SCO1066	SCO1476	SCO1635	SCO1498	SCO6366
SCO0983	SCO1067	SCO1477	SCO1636	SCO1501	SCO6368
SCO0984	SCO1068	SCO1482	SCO1637	SCO1504	SCO6369
SCO0985	SCO1069	SCO1485	SCO1639	SCO1506	SCO6371
SCO0986	SCO1070	SCO1486	SCO1642	SCO1507	SCO6374
SCO0987	SCO1071	SCO1489	SCO1649	SCO1508	SCO6376
SCO0988	SCO1072	SCO1493	SCO1650	SCO1509	SCO6379
SCO0989	SCO1073	SCO1494	SCO1652	SCO1511	SCO6380
SCO0990	SCO1074	SCO1496	SCO1653	SCO1513	SCO6381
SCO0991	SCO1075	SCO1497	SCO1654	SCO1517	SCO6383
SCO0992	SCO1077	SCO1498	SCO1660	SCO1518	SCO6385
SCO0993	SCO1078	SCO1499	SCO1680	SCO1520	SCO6387
SCO0994	SCO1079	SCO1500	SCO1681	SCO1524	SCO6390
SCO0995	SCO1080	SCO1501	SCO1682	SCO1525	SCO6413
SCO0996	SCO1083	SCO1502	SCO1683	SCO1527	SCO6419
SCO0998	SCO1091	SCO1503	SCO1686	SCO1530	SCO6427
SCO1000	SCO1092	SCO1506	SCO1687	SCO1532	SCO6450
SCO1001	SCO1093	SCO1507	SCO1688	SCO1535	SCO6455
SCO1002	SCO1094	SCO1509	SCO1689	SCO1536	SCO6458
SCO1003	SCO1095	SCO1512	SCO1690	SCO1537	SCO6459
SCO1004	SCO1096	SCO1513	SCO1692	SCO1538	SCO6460
SCO1005	SCO1097	SCO1515	SCO1693	SCO1544	SCO6461
SCO1006	SCO1098	SCO1516	SCO1694	SCO1545	SCO6469
SCO1007	SCO1099	SCO1517	SCO1695	SCO1546	SCO6474
SCO1008	SCO1100	SCO1518	SCO1696	SCO1547	SCO6475
SCO1009	SCO1102	SCO1519	SCO1697	SCO1549	SCO6478
SCO1010	SCO1103	SCO1520	SCO1698	SCO1551	SCO6479
SCO1011	SCO1104	SCO1524	SCO1701	SCO1552	SCO6480
SCO1012	SCO1106	SCO1525	SCO1702	SCO1553	SCO6485
SCO1013	SCO1107	SCO1526	SCO1703	SCO1554	SCO6487
SCO1014	SCO1108	SCO1527	SCO1704	SCO1555	SCO6488
SCO1015	SCO1109	SCO1530	SCO1705	SCO1556	SCO6489
SCO1016	SCO1110	SCO1535	SCO1706	SCO1557	SCO6490
SCO1017	SCO1111	SCO1536	SCO1707	SCO1558	SCO6511
SCO1018	SCO1114	SCO1537	SCO1708	SCO1560	SCO6513
SCO1019	SCO1115	SCO1539	SCO1709	SCO1564	SCO6518
SCO1020	SCO1117	SCO1544	SCO1711	SCO1566	SCO6519
SCO1022	SCO1118	SCO1546	SCO1712	SCO1569	SCO6529
SCO1024	SCO1119	SCO1547	SCO1712	SCO1571	SCO6530
SCO1025	SCO1120	SCO1549	SCO1713	SCO1572	SCO6536
SCO1026	SCO1122	SCO1552	SCO1714	SCO1574	SCO6537
SCO1027	SCO1123	SCO1553	SCO1716	SCO1576	SCO6538
SCO1028	SCO1124	SCO1555	SCO1717	SCO1577	SCO6539
SCO1029	SCO1125	SCO1560	SCO1718	SCO1579	SCO6554
SCO1030	SCO1126	SCO1561	SCO1719	SCO1581	SCO6555
SCO1031	SCO1127	SCO1562	SCO1720	SCO1582	SCO6560
SCO1032	SCO1128	SCO1564	SCO1721	SCO1583	SCO6563
SCO1033	SCO1129	SCO1568	SCO1722	SCO1584	SCO6575
SCO1034	SCO1130	SCO1571	SCO1723	SCO1585	SCO6576
SCO1035	SCO1131	SCO1575	SCO1724	SCO1586	SCO6598
SCO1036	SCO1135	SCO1578	SCO1726	SCO1587	SCO6599
SCO1037	SCO1136	SCO1581	SCO1727	SCO1588	SCO6604
SCO1038	SCO1137	SCO1583	SCO1728	SCO1590	SCO6612
SCO1039	SCO1141	SCO1584	SCO1729	SCO1592	SCO6614
SCO1040	SCO1142	SCO1585	SCO1730	SCO1593	SCO6616
SCO1041	SCO1143	SCO1586	SCO1731	SCO1596	SCO6626
SCO1042	SCO1145	SCO1588	SCO1732	SCO1598	SCO6636
SCO1043	SCO1146	SCO1590	SCO1733	SCO1599	SCO6639
SCO1044	SCO1148	SCO1595	SCO1734	SCO1602	SCO6648
SCO1047	SCO1149	SCO1596	SCO1735	SCO1606	SCO6649
SCO1049	SCO1150	SCO1597	SCO1737	SCO1607	SCO6656
SCO1050	SCO1151	SCO1600	SCO1738	SCO1609	SCO6657
SCO1051	SCO1153	SCO1602	SCO1739	SCO1610	SCO6664
SCO1052	SCO1156	SCO1605	SCO1740	SCO1612	SCO6666
SCO1053	SCO1162	SCO1606	SCO1741	SCO1613	SCO6670
SCO1054	SCO1164	SCO1607	SCO1742	SCO1617	SCO6671
SCO1055	SCO1165	SCO1608	SCO1743	SCO1618	SCO6673
SCO1056	SCO1167	SCO1609	SCO1744	SCO1619	SCO6680
SCO1057	SCO1168	SCO1610	SCO1745	SCO1623	SCO6686
SCO1058	SCO1169	SCO1615	SCO1746	SCO1624	SCO6687
SCO1059	SCO1171	SCO1616	SCO1747	SCO1625	SCO6693
SCO1060	SCO1176	SCO1617	SCO1748	SCO1631	SCO6695
SCO1061	SCO1177	SCO1622	SCO1761	SCO1632	SCO6706
SCO1062	SCO1179	SCO1632	SCO1762	SCO1634	SCO6707
SCO1063	SCO1180	SCO1633	SCO1763	SCO1635	SCO6709
SCO1064	SCO1181	SCO1634	SCO1764	SCO1636	SCO6710
SCO1065	SCO1182	SCO1639	SCO1765	SCO1639	SCO6713
SCO1066	SCO1183	SCO1642	SCO1769	SCO1642	SCO6733
SCO1067	SCO1184	SCO1647	SCO1771	SCO1650	SCO6742
SCO1068	SCO1185	SCO1648	SCO1772	SCO1651	SCO6746
SCO1069	SCO1186	SCO1651	SCO1774	SCO1652	SCO6747
SCO1070	SCO1187	SCO1652	SCO1775	SCO1654	SCO6748
SCO1071	SCO1188	SCO1654	SCO1777	SCO1657	SCO6780
SCO1072	SCO1190	SCO1663	SCO1779	SCO1664	SCO6782
SCO1073	SCO1191	SCO1665	SCO1780	SCO1665	SCO6792
SCO1074	SCO1193	SCO1666	SCO1781	SCO1666	SCO6793
SCO1075	SCO1194	SCO1667	SCO1782	SCO1667	SCO6815
SCO1076	SCO1195	SCO1668	SCO1783	SCO1668	SCO6827
SCO1077	SCO1196	SCO1669	SCO1788	SCO1669	SCO6843
SCO1078	SCO1200	SCO1671	SCO1793	SCO1670	SCO6844
SCO1079	SCO1201	SCO1676	SCO1794	SCO1671	SCO6845
SCO1080	SCO1202	SCO1677	SCO1797	SCO1672	SCO6850
SCO1083	SCO1203	SCO1681	SCO1798	SCO1676	SCO6851
SCO1084	SCO1204	SCO1682	SCO1802	SCO1677	SCO6854
SCO1085	SCO1205	SCO1683	SCO1808	SCO1678	SCO6858
SCO1086	SCO1206	SCO1684	SCO1809	SCO1683	SCO6859
SCO1087	SCO1207	SCO1687	SCO1811	SCO1684	SCO6860
SCO1088	SCO1208	SCO1688	SCO1816	SCO1685	SCO6864
SCO1090	SCO1209	SCO1689	SCO1816	SCO1686	SCO6866
SCO1091	SCO1210	SCO1690	SCO1818	SCO1688	SCO6867
SCO1092	SCO1211	SCO1691	SCO1820	SCO1689	SCO6868
SCO1093	SCO1216	SCO1692	SCO1821	SCO1690	SCO6870
SCO1094	SCO1217	SCO1693	SCO1822	SCO1693	SCO6871
SCO1095	SCO1218	SCO1694	SCO1825	SCO1694	SCO6872
SCO1096	SCO1219	SCO1701	SCO1826	SCO1697	SCO6875
SCO1097	SCO1220	SCO1702	SCO1828	SCO1698	SCO6879
SCO1098	SCO1221	SCO1703	SCO1830	SCO1701	SCO6880
SCO1099	SCO1224	SCO1704	SCO1831	SCO1702	SCO6881
SCO1100	SCO1225	SCO1706	SCO1832	SCO1704	SCO6886
SCO1101	SCO1226	SCO1707	SCO1833	SCO1705	SCO6894
SCO1102	SCO1227	SCO1711	SCO1834	SCO1706	SCO6895
SCO1103	SCO1228	SCO1712	SCO1835	SCO1707	SCO7254
SCO1104	SCO1229	SCO1714	SCO1836	SCO1708	SCO7255
SCO1105	SCO1231	SCO1718	SCO1837	SCO1709	SCO7256
SCO1106	SCO1232	SCO1720	SCO1841	SCO1711	SCO7264
SCO1107	SCO1233	SCO1721	SCO1842	SCO1712	SCO7267
SCO1108	SCO1237	SCO1722	SCO1844	SCO1716	SCO7270
SCO1109	SCO1238	SCO1723	SCO1846	SCO1717	SCO7271
SCO1110	SCO1239	SCO1727	SCO1851	SCO1718	SCO7274
SCO1111	SCO1240	SCO1728	SCO1854	SCO1720	SCO7285
SCO1112	SCO1242	SCO1734	SCO1883	SCO1724	SCO7290
SCO1113	SCO1243	SCO1736	SCO1884	SCO1727	SCO7380
SCO1115	SCO1245	SCO1737	SCO1885	SCO1728	SCO7384
SCO1117	SCO1246	SCO1738	SCO1886	SCO1729	SCO7386
SCO1118	SCO1247	SCO1739	SCO1887	SCO1731	SCO7387
SCO1119	SCO1248	SCO1740	SCO1888	SCO1736	SCO7389
SCO1120	SCO1249	SCO1741	SCO1889	SCO1737	SCO7394
SCO1121	SCO1250	SCO1742	SCO1890	SCO1738	SCO7395
SCO1122	SCO1251	SCO1743	SCO1891	SCO1739	SCO7407
SCO1124	SCO1252	SCO1744	SCO1892	SCO1740	SCO7411
SCO1125	SCO1253	SCO1745	SCO1893	SCO1741	SCO7414
SCO1126	SCO1256	SCO1748	SCO1894	SCO1742	SCO7429
SCO1127	SCO1257	SCO1749	SCO1895	SCO1744	SCO7433
SCO1128	SCO1258	SCO1750	SCO1896	SCO1745	SCO7434
SCO1129	SCO1259	SCO1752	SCO1897	SCO1746	SCO7439
SCO1130	SCO1260	SCO1754	SCO1898	SCO1748	SCO7440
SCO1131	SCO1261	SCO1755	SCO1901	SCO1750	SCO7445
SCO1132	SCO1263	SCO1758	SCO1904	SCO1751	SCO7447
SCO1135	SCO1264	SCO1759	SCO1905	SCO1760	SCO7448
SCO1136	SCO1265	SCO1760	SCO1907	SCO1761	SCO7450
SCO1137	SCO1266	SCO1761	SCO1910	SCO1762	SCO7451
SCO1138	SCO1268	SCO1763	SCO1911	SCO1764	SCO7455
SCO1139	SCO1269	SCO1764	SCO1912	SCO1765	SCO7456
SCO1140	SCO1270	SCO1769	SCO1913	SCO1766	SCO2182
SCO1141	SCO1271	SCO1770	SCO1915	SCO1767	SCO4658
SCO1142	SCO1272	SCO1772	SCO1917	SCO1770	SCO6740
SCO1143	SCO1273	SCO1774	SCO1927	SCO1773
SCO1144	SCO1274	SCO1775	SCO1928	SCO1774
SCO1145	SCO1275	SCO1777	SCO1929	SCO1778
SCO1146	SCO1276	SCO1778	SCO1930	SCO1779
SCO1147	SCO1277	SCO1779	SCO1931	SCO1781
SCO1148	SCO1278	SCO1782	SCO1932	SCO1782
SCO1149	SCO1279	SCO1783	SCO1933	SCO1783
SCO1150	SCO1280	SCO1784	SCO1936	SCO1784
SCO1151	SCO1281	SCO1785	SCO1939	SCO1786
SCO1152	SCO1282	SCO1789	SCO1940	SCO1788
SCO1153	SCO1283	SCO1790	SCO1941	SCO1789
SCO1154	SCO1284	SCO1791	SCO1943	SCO1795
SCO1155	SCO1285	SCO1798	SCO1944	SCO1798
SCO1156	SCO1286	SCO1799	SCO1951	SCO1799
SCO1157	SCO1287	SCO1805	SCO1952	SCO1801
SCO1158	SCO1288	SCO1806	SCO1953	SCO1802
SCO1159	SCO1290	SCO1810	SCO1954	SCO1803
SCO1162	SCO1291	SCO1811	SCO1955	SCO1804
SCO1163	SCO1292	SCO1812	SCO1957	SCO1807
SCO1164	SCO1293	SCO1813	SCO1960	SCO1808
SCO1165	SCO1294	SCO1818	SCO1962	SCO1809
SCO1166	SCO1295	SCO1819	SCO1964	SCO1810
SCO1167	SCO1297	SCO1820	SCO1988	SCO1811
SCO1168	SCO1298	SCO1821	SCO1989	SCO1816
SCO1169	SCO1299	SCO1822	SCO1990	SCO1817
SCO1170	SCO1300	SCO1823	SCO1991	SCO1819
SCO1171	SCO1301	SCO1825	SCO1992	SCO1822
SCO1172	SCO1302	SCO1826	SCO1994	SCO1823
SCO1173	SCO1303	SCO1827	SCO1995	SCO1824
SCO1175	SCO1305	SCO1828	SCO1996	SCO1825
SCO1176	SCO1306	SCO1831	SCO1999	SCO1826
SCO1177	SCO1307	SCO1837	SCO2000	SCO1830
SCO1179	SCO1308	SCO1840	SCO2002	SCO1831
SCO1180	SCO1309	SCO1841	SCO2003	SCO1832
SCO1181	SCO1310	SCO1842	SCO2004	SCO1833
SCO1182	SCO1311	SCO1843	SCO2005	SCO1842
SCO1183	SCO1312	SCO1844	SCO2006	SCO1843
SCO1184	SCO1313	SCO1847	SCO2007	SCO1844
SCO1185	SCO1314	SCO1848	SCO2012	SCO1847
SCO1186	SCO1315	SCO1851	SCO2017	SCO1848
SCO1187	SCO1318	SCO1854	SCO2018	SCO1849
SCO1188	SCO1319	SCO1861	SCO2019	SCO1850
SCO1189	SCO1320	SCO1863	SCO2020	SCO1852
SCO1190	SCO1321	SCO1869	SCO2021	SCO1854
SCO1191	SCO1322	SCO1871	SCO2022	SCO1855
SCO1192	SCO1324	SCO1873	SCO2023	SCO1857
SCO1193	SCO1325	SCO1875	SCO2024	SCO1859
SCO1194	SCO1326	SCO1876	SCO2028	SCO1861
SCO1195	SCO1327	SCO1877	SCO2029	SCO1862
SCO1197	SCO1328	SCO1880	SCO2030	SCO1863
SCO1198	SCO1329	SCO1881	SCO2031	SCO1868
SCO1199	SCO1330	SCO1882	SCO2032	SCO1871
SCO1200	SCO1332	SCO1883	SCO2032	SCO1872
SCO1201	SCO1333	SCO1884	SCO2033	SCO1873
SCO1202	SCO1334	SCO1885	SCO2034	SCO1875
SCO1203	SCO1335	SCO1886	SCO2038	SCO1876
SCO1204	SCO1336	SCO1887	SCO2040	SCO1877
SCO1205	SCO1337	SCO1888	SCO2041	SCO1879
SCO1206	SCO1338	SCO1890	SCO2042	SCO1880
SCO1207	SCO1339	SCO1891	SCO2044	SCO1882
SCO1208	SCO1342	SCO1892	SCO2045	SCO1883
SCO1209	SCO1343	SCO1893	SCO2046	SCO1884
SCO1210	SCO1344	SCO1895	SCO2048	SCO1885
SCO1211	SCO1347	SCO1896	SCO2049	SCO1886
SCO1215	SCO1348	SCO1904	SCO2052	SCO1887
SCO1216	SCO1349	SCO1910	SCO2054	SCO1888
SCO1217	SCO1350	SCO1911	SCO2055	SCO1889
SCO1218	SCO1351	SCO1912	SCO2056	SCO1890
SCO1219	SCO1352	SCO1914	SCO2057	SCO1891
SCO1220	SCO1353	SCO1915	SCO2058	SCO1892
SCO1221	SCO1354	SCO1916	SCO2059	SCO1894
SCO1223	SCO1355	SCO1917	SCO2060	SCO1895
SCO1224	SCO1358	SCO1918	SCO2061	SCO1896
SCO1225	SCO1359	SCO1927	SCO2062	SCO1897
SCO1226	SCO1360	SCO1928	SCO2063	SCO1899
SCO1227	SCO1361	SCO1929	SCO2064	SCO1900
SCO1228	SCO1362	SCO1930	SCO2067	SCO1901
SCO1229	SCO1363	SCO1931	SCO2068	SCO1902
SCO1231	SCO1370	SCO1932	SCO2069	SCO1904
SCO1232	SCO1371	SCO1935	SCO2070	SCO1905
SCO1233	SCO1372	SCO1936	SCO2071	SCO1906
SCO1235	SCO1377	SCO1937	SCO2072	SCO1907
SCO1237	SCO1378	SCO1940	SCO2074	SCO1908
SCO1238	SCO1379	SCO1941	SCO2075	SCO1909
SCO1239	SCO1380	SCO1942	SCO2077	SCO1910
SCO1240	SCO1382	SCO1948	SCO2078	SCO1912
SCO1242	SCO1383	SCO1949	SCO2081	SCO1913
SCO1243	SCO1384	SCO1952	SCO2082	SCO1914
SCO1248	SCO1385	SCO1953	SCO2094	SCO1915
SCO1249	SCO1386	SCO1954	SCO2095	SCO1917
SCO1250	SCO1391	SCO1955	SCO2096	SCO1927
SCO1251	SCO1394	SCO1956	SCO2097	SCO1932
SCO1252	SCO1395	SCO1958	SCO2098	SCO1935
SCO1253	SCO1396	SCO1960	SCO2099	SCO1936
SCO1255	SCO1397	SCO1961	SCO2101	SCO1937
SCO1256	SCO1398	SCO1962	SCO2102	SCO1938
SCO1257	SCO1399	SCO1964	SCO2103	SCO1939
SCO1258	SCO1400	SCO1965	SCO2104	SCO1941
SCO1259	SCO1407	SCO1966	SCO2105	SCO1942
SCO1260	SCO1408	SCO1973	SCO2105	SCO1946
SCO1261	SCO1409	SCO1975	SCO2106	SCO1948
SCO1263	SCO1414	SCO1977	SCO2107	SCO1949
SCO1264	SCO1415	SCO1979	SCO2108	SCO1950
SCO1265	SCO1416	SCO1982	SCO2110	SCO1951
SCO1266	SCO1417	SCO1983	SCO2112	SCO1952
SCO1267	SCO1418	SCO1990	SCO2114	SCO1953
SCO1268	SCO1419	SCO1999	SCO2116	SCO1954
SCO1269	SCO1420	SCO2000	SCO2118	SCO1955
SCO1270	SCO1421	SCO2001	SCO2118	SCO1956
SCO1271	SCO1424	SCO2003	SCO2119	SCO1959
SCO1272	SCO1425	SCO2004	SCO2120	SCO1960
SCO1273	SCO1427	SCO2005	SCO2121	SCO1961
SCO1274	SCO1429	SCO2006	SCO2123	SCO1962
SCO1275	SCO1430	SCO2017	SCO2124	SCO1967
SCO1276	SCO1431	SCO2018	SCO2127	SCO1970
SCO1277	SCO1433	SCO2022	SCO2128	SCO1973
SCO1278	SCO1435	SCO2023	SCO2129	SCO1974
SCO1279	SCO1437	SCO2024	SCO2132	SCO1975
SCO1280	SCO1444	SCO2025	SCO2133	SCO1976
SCO1281	SCO1445	SCO2028	SCO2135	SCO1978
SCO1282	SCO1446	SCO2029	SCO2136	SCO1979
SCO1283	SCO1447	SCO2030	SCO2137	SCO1983
SCO1284	SCO1448	SCO2031	SCO2138	SCO1984
SCO1285	SCO1449	SCO2032	SCO2139	SCO1985
SCO1286	SCO1450	SCO2034	SCO2144	SCO1986
SCO1287	SCO1452	SCO2036	SCO2145	SCO1987
SCO1288	SCO1453	SCO2039	SCO2146	SCO1988
SCO1289	SCO1454	SCO2040	SCO2152	SCO1989
SCO1291	SCO1455	SCO2041	SCO2153	SCO1990
SCO1292	SCO1456	SCO2042	SCO2157	SCO1998
SCO1294	SCO1457	SCO2043	SCO2158	SCO2000
SCO1295	SCO1458	SCO2045	SCO2159	SCO2001
SCO1297	SCO1459	SCO2046	SCO2160	SCO2002
SCO1298	SCO1460	SCO2047	SCO2162	SCO2003
SCO1299	SCO1461	SCO2048	SCO2165	SCO2004
SCO1300	SCO1462	SCO2049	SCO2166	SCO2005
SCO1301	SCO1464	SCO2050	SCO2168	SCO2006
SCO1302	SCO1465	SCO2051	SCO2171	SCO2007
SCO1303	SCO1466	SCO2054	SCO2172	SCO2009
SCO1304	SCO1467	SCO2056	SCO2173	SCO2010
SCO1305	SCO1472	SCO2057	SCO2174	SCO2012
SCO1306	SCO1473	SCO2058	SCO2175	SCO2014
SCO1307	SCO1475	SCO2059	SCO2176	SCO2016
SCO1308	SCO1477	SCO2060	SCO2177	SCO2017
SCO1309	SCO1480	SCO2061	SCO2178	SCO2018
SCO1310	SCO1481	SCO2062	SCO2182	SCO2020
SCO1312	SCO1489	SCO2067	SCO2184	SCO2024
SCO1313	SCO1492	SCO2069	SCO2185	SCO2026
SCO1314	SCO1493	SCO2071	SCO2186	SCO2028
SCO1315	SCO1497	SCO2072	SCO2188	SCO2029
SCO1316	SCO1498	SCO2073	SCO2189	SCO2030
SCO1317	SCO1500	SCO2074	SCO2190	SCO2031
SCO1318	SCO1504	SCO2076	SCO2191	SCO2032
SCO1320	SCO1506	SCO2080	SCO2192	SCO2033
SCO1321	SCO1507	SCO2082	SCO2193	SCO2038
SCO1322	SCO1512	SCO2083	SCO2194	SCO2039
SCO1323	SCO1512	SCO2084	SCO2196	SCO2040
SCO1324	SCO1518	SCO2086	SCO2202	SCO2041
SCO1325	SCO1519	SCO2089	SCO2239	SCO2042
SCO1326	SCO1520	SCO2090	SCO2240	SCO2043
SCO1327	SCO1525	SCO2092	SCO2242	SCO2044
SCO1328	SCO1526	SCO2097	SCO2243	SCO2046
SCO1329	SCO1529	SCO2098	SCO2244	SCO2053
SCO1330	SCO1530	SCO2099	SCO2245	SCO2054
SCO1331	SCO1532	SCO2100	SCO2246	SCO2056
SCO1332	SCO1535	SCO2101	SCO2247	SCO2057
SCO1333	SCO1536	SCO2103	SCO2248	SCO2062
SCO1334	SCO1537	SCO2104	SCO2249	SCO2064
SCO1335	SCO1538	SCO2105	SCO2250	SCO2066
SCO1336	SCO1539	SCO2106	SCO2251	SCO2068
SCO1337	SCO1540	SCO2107	SCO2252	SCO2071
SCO1338	SCO1542	SCO2111	SCO2253	SCO2074
SCO1339	SCO1544	SCO2112	SCO2255	SCO2075
SCO1340	SCO1546	SCO2113	SCO2255	SCO2076
SCO1341	SCO1547	SCO2114	SCO2259	SCO2085
SCO1342	SCO1549	SCO2115	SCO2261	SCO2090
SCO1344	SCO1551	SCO2117	SCO2262	SCO2091
SCO1345	SCO1552	SCO2118	SCO2263	SCO2092
SCO1346	SCO1555	SCO2120	SCO2264	SCO2093
SCO1347	SCO1556	SCO2121	SCO2265	SCO2094
SCO1348	SCO1558	SCO2125	SCO2266	SCO2095
SCO1349	SCO1559	SCO2126	SCO2273	SCO2096
SCO1350	SCO1560	SCO2127	SCO2274	SCO2098
SCO1351	SCO1561	SCO2128	SCO2278	SCO2099
SCO1352	SCO1562	SCO2130	SCO2279	SCO2101
SCO1353	SCO1564	SCO2133	SCO2280	SCO2103
SCO1354	SCO1565	SCO2134	SCO2282	SCO2104
SCO1355	SCO1567	SCO2135	SCO2283	SCO2105
SCO1356	SCO1572	SCO2137	SCO2285	SCO2106
SCO1357	SCO1581	SCO2138	SCO2288	SCO2107
SCO1358	SCO1582	SCO2139	SCO2289	SCO2112
SCO1359	SCO1583	SCO2141	SCO2290	SCO2117
SCO1360	SCO1584	SCO2142	SCO2373	SCO2118
SCO1361	SCO1585	SCO2143	SCO2374	SCO2121
SCO1362	SCO1586	SCO2145	SCO2375	SCO2122
SCO1363	SCO1587	SCO2146	SCO2376	SCO2125
SCO1365	SCO1588	SCO2153	SCO2379	SCO2128
SCO1369	SCO1589	SCO2157	SCO2385	SCO2130
SCO1370	SCO1590	SCO2158	SCO2393	SCO2131
SCO1371	SCO1591	SCO2165	SCO2395	SCO2133
SCO1372	SCO1592	SCO2169	SCO2396	SCO2135
SCO1373	SCO1593	SCO2171	SCO2398	SCO2141
SCO1374	SCO1596	SCO2172	SCO2403	SCO2142
SCO1375	SCO1601	SCO2173	SCO2404	SCO2144
SCO1376	SCO1602	SCO2174	SCO2405	SCO2145
SCO1377	SCO1604	SCO2176	SCO2406	SCO2146
SCO1378	SCO1605	SCO2177	SCO2408	SCO2157
SCO1379	SCO1606	SCO2178	SCO2409	SCO2158
SCO1380	SCO1607	SCO2180	SCO2410	SCO2159
SCO1381	SCO1608	SCO2182	SCO2411	SCO2160
SCO1383	SCO1609	SCO2185	SCO2412	SCO2161
SCO1385	SCO1610	SCO2186	SCO2413	SCO2164
SCO1386	SCO1614	SCO2187	SCO2431	SCO2165
SCO1387	SCO1615	SCO2189	SCO2431	SCO2166
SCO1388	SCO1616	SCO2190	SCO2432	SCO2169
SCO1389	SCO1617	SCO2193	SCO2433	SCO2172
SCO1391	SCO1618	SCO2194	SCO2434	SCO2173
SCO1392	SCO1620	SCO2197	SCO2438	SCO2177
SCO1393	SCO1621	SCO2199	SCO2439	SCO2179
SCO1395	SCO1622	SCO2200	SCO2441	SCO2181
SCO1396	SCO1624	SCO2201	SCO2442	SCO2184
SCO1397	SCO1633	SCO2206	SCO2443	SCO2186
SCO1398	SCO1634	SCO2207	SCO2444	SCO2187
SCO1399	SCO1635	SCO2209	SCO2445	SCO2190
SCO1404	SCO1636	SCO2212	SCO2446	SCO2191
SCO1405	SCO1637	SCO2214	SCO2448	SCO2192
SCO1406	SCO1639	SCO2215	SCO2450	SCO2194
SCO1407	SCO1641	SCO2216	SCO2451	SCO2196
SCO1408	SCO1642	SCO2219	SCO2453	SCO2199
SCO1409	SCO1649	SCO2221	SCO2455	SCO2203
SCO1410	SCO1650	SCO2222	SCO2456	SCO2204
SCO1411	SCO1652	SCO2224	SCO2457	SCO2206
SCO1412	SCO1653	SCO2225	SCO2460	SCO2207
SCO1414	SCO1654	SCO2226	SCO2462	SCO2208
SCO1415	SCO1658	SCO2227	SCO2462	SCO2213
SCO1416	SCO1664	SCO2233	SCO2464	SCO2215
SCO1417	SCO1666	SCO2234	SCO2465	SCO2216
SCO1418	SCO1667	SCO2235	SCO2465	SCO2220
SCO1419	SCO1668	SCO2236	SCO2466	SCO2222
SCO1420	SCO1670	SCO2240	SCO2467	SCO2223
SCO1421	SCO1671	SCO2244	SCO2468	SCO2225
SCO1422	SCO1676	SCO2246	SCO2468	SCO2226
SCO1423	SCO1677	SCO2247	SCO2470	SCO2228
SCO1424	SCO1678	SCO2249	SCO2472	SCO2230
SCO1425	SCO1679	SCO2253	SCO2473	SCO2231
SCO1426	SCO1680	SCO2255	SCO2475	SCO2233
SCO1427	SCO1681	SCO2259	SCO2476	SCO2234
SCO1428	SCO1682	SCO2260	SCO2477	SCO2238
SCO1429	SCO1685	SCO2261	SCO2479	SCO2240
SCO1430	SCO1686	SCO2262	SCO2481	SCO2241
SCO1431	SCO1687	SCO2264	SCO2482	SCO2242
SCO1432	SCO1688	SCO2265	SCO2483	SCO2244
SCO1433	SCO1692	SCO2268	SCO2484	SCO2246
SCO1434	SCO1693	SCO2275	SCO2487	SCO2255
SCO1435	SCO1694	SCO2277	SCO2488	SCO2258
SCO1436	SCO1696	SCO2278	SCO2489	SCO2259
SCO1437	SCO1697	SCO2280	SCO2490	SCO2260
SCO1444	SCO1701	SCO2281	SCO2491	SCO2261
SCO1445	SCO1702	SCO2282	SCO2493	SCO2262
SCO1446	SCO1703	SCO2283	SCO2494	SCO2263
SCO1447	SCO1704	SCO2284	SCO2495	SCO2264
SCO1448	SCO1708	SCO2288	SCO2495	SCO2265
SCO1449	SCO1712	SCO2290	SCO2496	SCO2268
SCO1450	SCO1713	SCO2291	SCO2497	SCO2269
SCO1451	SCO1714	SCO2292	SCO2498	SCO2270
SCO1452	SCO1716	SCO2293	SCO2500	SCO2273
SCO1453	SCO1717	SCO2294	SCO2501	SCO2274
SCO1454	SCO1718	SCO2295	SCO2506	SCO2279
SCO1455	SCO1719	SCO2296	SCO2507	SCO2280
SCO1456	SCO1720	SCO2297	SCO2509	SCO2282
SCO1457	SCO1721	SCO2298	SCO2510	SCO2283
SCO1458	SCO1722	SCO2299	SCO2511	SCO2284
SCO1459	SCO1723	SCO2300	SCO2515	SCO2286
SCO1460	SCO1724	SCO2301	SCO2530	SCO2289
SCO1461	SCO1726	SCO2304	SCO2531	SCO2290
SCO1462	SCO1727	SCO2305	SCO2534	SCO2291
SCO1463	SCO1728	SCO2308	SCO2534	SCO2292
SCO1464	SCO1729	SCO2316	SCO2535	SCO2293
SCO1465	SCO1730	SCO2318	SCO2536	SCO2294
SCO1466	SCO1731	SCO2320	SCO2537	SCO2296
SCO1467	SCO1733	SCO2321	SCO2540	SCO2299
SCO1468	SCO1734	SCO2322	SCO2541	SCO2301
SCO1469	SCO1736	SCO2323	SCO2542	SCO2302
SCO1470	SCO1737	SCO2324	SCO2543	SCO2304
SCO1472	SCO1738	SCO2325	SCO2544	SCO2305
SCO1473	SCO1740	SCO2326	SCO2547	SCO2306
SCO1475	SCO1741	SCO2327	SCO2549	SCO2307
SCO1477	SCO1742	SCO2329	SCO2549	SCO2309
SCO1492	SCO1743	SCO2331	SCO2551	SCO2311
SCO1493	SCO1744	SCO2332	SCO2556	SCO2312
SCO1497	SCO1745	SCO2333	SCO2557	SCO2313
SCO1498	SCO1747	SCO2334	SCO2558	SCO2315
SCO1500	SCO1748	SCO2336	SCO2561	SCO2316
SCO1504	SCO1750	SCO2337	SCO2564	SCO2317
SCO1506	SCO1751	SCO2340	SCO2565	SCO2318
SCO1507	SCO1752	SCO2341	SCO2569	SCO2319
SCO1512	SCO1754	SCO2342	SCO2570	SCO2320
SCO1513	SCO1755	SCO2343	SCO2573	SCO2321
SCO1518	SCO1761	SCO2344	SCO2574	SCO2322
SCO1519	SCO1764	SCO2345	SCO2578	SCO2323
SCO1520	SCO1769	SCO2350	SCO2581	SCO2324
SCO1524	SCO1770	SCO2351	SCO2583	SCO2325
SCO1525	SCO1771	SCO2355	SCO2585	SCO2329
SCO1526	SCO1772	SCO2356	SCO2588	SCO2330
SCO1527	SCO1774	SCO2357	SCO2589	SCO2332
SCO1528	SCO1775	SCO2361	SCO2590	SCO2334
SCO1529	SCO1777	SCO2362	SCO2590	SCO2335
SCO1532	SCO1778	SCO2364	SCO2596	SCO2338
SCO1533	SCO1779	SCO2366	SCO2599	SCO2339
SCO1534	SCO1780	SCO2367	SCO2600	SCO2340
SCO1535	SCO1781	SCO2368	SCO2601	SCO2344
SCO1536	SCO1782	SCO2369	SCO2602	SCO2345
SCO1537	SCO1783	SCO2370	SCO2605	SCO2346
SCO1538	SCO1784	SCO2374	SCO2607	SCO2348
SCO1539	SCO1786	SCO2376	SCO2608	SCO2350
SCO1540	SCO1788	SCO2377	SCO2609	SCO2351
SCO1542	SCO1789	SCO2378	SCO2609	SCO2352
SCO1544	SCO1790	SCO2379	SCO2610	SCO2353
SCO1545	SCO1791	SCO2380	SCO2610	SCO2354
SCO1547	SCO1792	SCO2382	SCO2611	SCO2355
SCO1548	SCO1794	SCO2385	SCO2613	SCO2356
SCO1549	SCO1799	SCO2386	SCO2629	SCO2357
SCO1551	SCO1800	SCO2393	SCO2632	SCO2359
SCO1552	SCO1805	SCO2395	SCO2636	SCO2360
SCO1555	SCO1807	SCO2396	SCO2637	SCO2361
SCO1560	SCO1811	SCO2399	SCO2638	SCO2362
SCO1561	SCO1811	SCO2400	SCO2641	SCO2363
SCO1562	SCO1812	SCO2401	SCO2642	SCO2364
SCO1563	SCO1813	SCO2402	SCO2645	SCO2365
SCO1564	SCO1819	SCO2404	SCO2646	SCO2366
SCO1567	SCO1820	SCO2405	SCO2647	SCO2369
SCO1568	SCO1825	SCO2406	SCO2648	SCO2371
SCO1571	SCO1826	SCO2408	SCO2649	SCO2372
SCO1572	SCO1827	SCO2409	SCO2650	SCO2374
SCO1573	SCO1828	SCO2410	SCO2653	SCO2376
SCO1574	SCO1830	SCO2411	SCO2656	SCO2378
SCO1575	SCO1831	SCO2412	SCO2657	SCO2379
SCO1581	SCO1832	SCO2413	SCO2658	SCO2380
SCO1582	SCO1833	SCO2414	SCO2659	SCO2385
SCO1583	SCO1837	SCO2416	SCO2660	SCO2386
SCO1584	SCO1841	SCO2417	SCO2662	SCO2393
SCO1585	SCO1842	SCO2418	SCO2665	SCO2395
SCO1586	SCO1843	SCO2419	SCO2666	SCO2396
SCO1587	SCO1844	SCO2420	SCO2667	SCO2397
SCO1588	SCO1846	SCO2421	SCO2668	SCO2398
SCO1589	SCO1847	SCO2422	SCO2670	SCO2399
SCO1590	SCO1848	SCO2423	SCO2671	SCO2400
SCO1592	SCO1849	SCO2424	SCO2675	SCO2403
SCO1593	SCO1850	SCO2425	SCO2676	SCO2406
SCO1596	SCO1851	SCO2427	SCO2678	SCO2407
SCO1597	SCO1852	SCO2429	SCO2679	SCO2408
SCO1601	SCO1853	SCO2430	SCO2717	SCO2409
SCO1602	SCO1854	SCO2431	SCO2718	SCO2410
SCO1603	SCO1855	SCO2433	SCO2719	SCO2411
SCO1604	SCO1856	SCO2434	SCO2721	SCO2414
SCO1605	SCO1857	SCO2435	SCO2728	SCO2416
SCO1606	SCO1859	SCO2436	SCO2729	SCO2418
SCO1607	SCO1861	SCO2437	SCO2731	SCO2419
SCO1608	SCO1862	SCO2439	SCO2732	SCO2420
SCO1609	SCO1863	SCO2441	SCO2733	SCO2421
SCO1610	SCO1868	SCO2442	SCO2734	SCO2422
SCO1611	SCO1870	SCO2443	SCO2735	SCO2423
SCO1612	SCO1871	SCO2449	SCO2737	SCO2425
SCO1613	SCO1872	SCO2450	SCO2739	SCO2426
SCO1614	SCO1873	SCO2451	SCO2740	SCO2428
SCO1615	SCO1874	SCO2452	SCO2741	SCO2430
SCO1616	SCO1875	SCO2454	SCO2742	SCO2431
SCO1617	SCO1876	SCO2455	SCO2744	SCO2432
SCO1618	SCO1877	SCO2456	SCO2745	SCO2433
SCO1619	SCO1878	SCO2457	SCO2746	SCO2434
SCO1622	SCO1879	SCO2458	SCO2747	SCO2436
SCO1624	SCO1880	SCO2461	SCO2748	SCO2437
SCO1625	SCO1881	SCO2468	SCO2749	SCO2438
SCO1632	SCO1882	SCO2472	SCO2750	SCO2439
SCO1634	SCO1883	SCO2475	SCO2751	SCO2440
SCO1635	SCO1884	SCO2479	SCO2752	SCO2441
SCO1636	SCO1885	SCO2483	SCO2753	SCO2442
SCO1641	SCO1886	SCO2484	SCO2754	SCO2443
SCO1642	SCO1889	SCO2490	SCO2755	SCO2444
SCO1645	SCO1890	SCO2491	SCO2756	SCO2446
SCO1646	SCO1891	SCO2493	SCO2759	SCO2447
SCO1649	SCO1892	SCO2494	SCO2760	SCO2448
SCO1650	SCO1893	SCO2496	SCO2762	SCO2449
SCO1652	SCO1894	SCO2497	SCO2765	SCO2450
SCO1653	SCO1895	SCO2499	SCO2768	SCO2451
SCO1654	SCO1896	SCO2500	SCO2771	SCO2452
SCO1656	SCO1897	SCO2501	SCO2773	SCO2454
SCO1662	SCO1898	SCO2502	SCO2774	SCO2455
SCO1667	SCO1899	SCO2528	SCO2775	SCO2456
SCO1668	SCO1900	SCO2532	SCO2776	SCO2459
SCO1669	SCO1901	SCO2533	SCO2777	SCO2461
SCO1670	SCO1902	SCO2536	SCO2778	SCO2463
SCO1671	SCO1904	SCO2538	SCO2779	SCO2464
SCO1672	SCO1906	SCO2539	SCO2791	SCO2466
SCO1673	SCO1910	SCO2540	SCO2792	SCO2467
SCO1677	SCO1912	SCO2541	SCO2833	SCO2468
SCO1678	SCO1913	SCO2542	SCO2834	SCO2469
SCO1679	SCO1914	SCO2543	SCO2835	SCO2470
SCO1680	SCO1915	SCO2544	SCO2836	SCO2471
SCO1681	SCO1917	SCO2545	SCO2838	SCO2473
SCO1682	SCO1927	SCO2547	SCO2839	SCO2474
SCO1683	SCO1928	SCO2551	SCO2840	SCO2475
SCO1685	SCO1929	SCO2552	SCO2841	SCO2476
SCO1686	SCO1931	SCO2553	SCO2842	SCO2477
SCO1687	SCO1932	SCO2555	SCO2843	SCO2478
SCO1689	SCO1933	SCO2556	SCO2844	SCO2479
SCO1690	SCO1939	SCO2558	SCO2845	SCO2480
SCO1691	SCO1940	SCO2564	SCO2846	SCO2482
SCO1692	SCO1942	SCO2565	SCO2848	SCO2483
SCO1693	SCO1949	SCO2566	SCO2849	SCO2485
SCO1694	SCO1950	SCO2568	SCO2850	SCO2486
SCO1695	SCO1951	SCO2569	SCO2852	SCO2487
SCO1696	SCO1952	SCO2574	SCO2853	SCO2488
SCO1697	SCO1953	SCO2575	SCO2854	SCO2490
SCO1698	SCO1954	SCO2576	SCO2855	SCO2491
SCO1701	SCO1955	SCO2578	SCO2856	SCO2492
SCO1702	SCO1956	SCO2579	SCO2859	SCO2493
SCO1703	SCO1957	SCO2580	SCO2861	SCO2495
SCO1704	SCO1958	SCO2581	SCO2862	SCO2496
SCO1705	SCO1960	SCO2582	SCO2863	SCO2498
SCO1706	SCO1961	SCO2585	SCO2902	SCO2499
SCO1707	SCO1962	SCO2587	SCO2903	SCO2500
SCO1708	SCO1964	SCO2588	SCO2904	SCO2501
SCO1709	SCO1965	SCO2589	SCO2905	SCO2502
SCO1710	SCO1966	SCO2590	SCO2906	SCO2507
SCO1711	SCO1969	SCO2594	SCO2909	SCO2509
SCO1712	SCO1971	SCO2595	SCO2915	SCO2510
SCO1713	SCO1972	SCO2598	SCO2916	SCO2512
SCO1714	SCO1973	SCO2602	SCO2917	SCO2516
SCO1715	SCO1975	SCO2609	SCO2918	SCO2517
SCO1716	SCO1976	SCO2610	SCO2923	SCO2518
SCO1717	SCO1977	SCO2613	SCO2924	SCO2521
SCO1718	SCO1978	SCO2614	SCO2926	SCO2523
SCO1719	SCO1979	SCO2615	SCO2927	SCO2526
SCO1720	SCO1980	SCO2617	SCO2929	SCO2536
SCO1722	SCO1981	SCO2618	SCO2930	SCO2538
SCO1723	SCO1983	SCO2619	SCO2931	SCO2539
SCO1724	SCO1984	SCO2621	SCO2932	SCO2540
SCO1725	SCO1985	SCO2622	SCO2933	SCO2541
SCO1726	SCO1986	SCO2623	SCO2934	SCO2542
SCO1727	SCO1988	SCO2626	SCO2935	SCO2543
SCO1728	SCO1990	SCO2631	SCO2937	SCO2544
SCO1729	SCO1991	SCO2633	SCO2937	SCO2545
SCO1730	SCO1994	SCO2635	SCO2938	SCO2546
SCO1731	SCO1999	SCO2636	SCO2939	SCO2547
SCO1732	SCO2000	SCO2638	SCO2940	SCO2549
SCO1732	SCO2001	SCO2639	SCO2941	SCO2551
SCO1733	SCO2002	SCO2644	SCO2942	SCO2552
SCO1734	SCO2004	SCO2645	SCO2943	SCO2554
SCO1735	SCO2005	SCO2647	SCO2944	SCO2558
SCO1736	SCO2006	SCO2649	SCO2945	SCO2559
SCO1737	SCO2007	SCO2653	SCO2946	SCO2562
SCO1738	SCO2013	SCO2657	SCO2947	SCO2564
SCO1739	SCO2014	SCO2661	SCO2952	SCO2567
SCO1740	SCO2015	SCO2662	SCO2955	SCO2568
SCO1741	SCO2016	SCO2667	SCO2956	SCO2571
SCO1742	SCO2017	SCO2668	SCO2958	SCO2576
SCO1743	SCO2018	SCO2669	SCO2961	SCO2581
SCO1744	SCO2020	SCO2670	SCO2962	SCO2585
SCO1745	SCO2021	SCO2671	SCO2963	SCO2586
SCO1746	SCO2022	SCO2673	SCO2964	SCO2587
SCO1747	SCO2023	SCO2674	SCO2966	SCO2588
SCO1748	SCO2024	SCO2675	SCO2966	SCO2589
SCO1750	SCO2028	SCO2676	SCO2967	SCO2592
SCO1751	SCO2029	SCO2677	SCO2970	SCO2593
SCO1752	SCO2030	SCO2678	SCO2971	SCO2594
SCO1753	SCO2031	SCO2679	SCO2973	SCO2596
SCO1754	SCO2032	SCO2681	SCO2973	SCO2598
SCO1755	SCO2033	SCO2683	SCO2974	SCO2601
SCO1756	SCO2036	SCO2684	SCO2978	SCO2602
SCO1757	SCO2040	SCO2687	SCO2979	SCO2603
SCO1761	SCO2042	SCO2688	SCO2980	SCO2604
SCO1763	SCO2043	SCO2689	SCO2981	SCO2607
SCO1764	SCO2044	SCO2692	SCO2982	SCO2608
SCO1765	SCO2045	SCO2693	SCO2983	SCO2609
SCO1770	SCO2046	SCO2694	SCO2985	SCO2610
SCO1774	SCO2047	SCO2698	SCO2988	SCO2611
SCO1777	SCO2056	SCO2700	SCO2989	SCO2613
SCO1778	SCO2057	SCO2701	SCO2990	SCO2614
SCO1779	SCO2058	SCO2702	SCO2991	SCO2624
SCO1780	SCO2059	SCO2703	SCO2992	SCO2625
SCO1781	SCO2060	SCO2704	SCO3151	SCO2626
SCO1782	SCO2062	SCO2705	SCO3153	SCO2628
SCO1784	SCO2063	SCO2706	SCO3155	SCO2629
SCO1788	SCO2064	SCO2707	SCO3158	SCO2635
SCO1789	SCO2065	SCO2708	SCO3160	SCO2637
SCO1790	SCO2068	SCO2709	SCO3162	SCO2638
SCO1791	SCO2069	SCO2710	SCO3164	SCO2640
SCO1792	SCO2070	SCO2711	SCO3165	SCO2641
SCO1794	SCO2071	SCO2713	SCO3166	SCO2644
SCO1797	SCO2072	SCO2714	SCO3167	SCO2645
SCO1799	SCO2074	SCO2717	SCO3168	SCO2649
SCO1801	SCO2077	SCO2718	SCO3169	SCO2650
SCO1802	SCO2081	SCO2719	SCO3170	SCO2653
SCO1803	SCO2082	SCO2720	SCO3171	SCO2654
SCO1804	SCO2083	SCO2721	SCO3172	SCO2657
SCO1805	SCO2090	SCO2728	SCO3173	SCO2658
SCO1807	SCO2091	SCO2729	SCO3177	SCO2660
SCO1809	SCO2092	SCO2731	SCO3179	SCO2661
SCO1810	SCO2095	SCO2732	SCO3180	SCO2663
SCO1812	SCO2096	SCO2733	SCO3183	SCO2666
SCO1813	SCO2098	SCO2734	SCO3208	SCO2667
SCO1816	SCO2099	SCO2735	SCO3209	SCO2668
SCO1817	SCO2100	SCO2737	SCO3211	SCO2672
SCO1819	SCO2101	SCO2738	SCO3212	SCO2673
SCO1820	SCO2102	SCO2739	SCO3225	SCO2674
SCO1821	SCO2103	SCO2742	SCO3227	SCO2675
SCO1822	SCO2104	SCO2743	SCO3234	SCO2676
SCO1823	SCO2105	SCO2748	SCO3250	SCO2677
SCO1825	SCO2106	SCO2749	SCO3251	SCO2678
SCO1826	SCO2107	SCO2750	SCO3252	SCO2681
SCO1827	SCO2108	SCO2751	SCO3253	SCO2683
SCO1828	SCO2109	SCO2752	SCO3255	SCO2684
SCO1829	SCO2110	SCO2753	SCO3256	SCO2685
SCO1830	SCO2111	SCO2754	SCO3257	SCO2688
SCO1831	SCO2112	SCO2755	SCO3258	SCO2689
SCO1832	SCO2117	SCO2756	SCO3259	SCO2690
SCO1833	SCO2118	SCO2757	SCO3260	SCO2693
SCO1834	SCO2120	SCO2758	SCO3263	SCO2696
SCO1835	SCO2121	SCO2760	SCO3264	SCO2700
SCO1836	SCO2122	SCO2762	SCO3267	SCO2702
SCO1837	SCO2123	SCO2765	SCO3268	SCO2705
SCO1838	SCO2124	SCO2769	SCO3269	SCO2706
SCO1841	SCO2125	SCO2770	SCO3270	SCO2707
SCO1842	SCO2128	SCO2771	SCO3271	SCO2708
SCO1843	SCO2130	SCO2772	SCO3272	SCO2710
SCO1844	SCO2131	SCO2773	SCO3273	SCO2711
SCO1846	SCO2133	SCO2781	SCO3274	SCO2712
SCO1848	SCO2134	SCO2787	SCO3275	SCO2713
SCO1851	SCO2135	SCO2792	SCO3278	SCO2714
SCO1852	SCO2137	SCO2794	SCO3279	SCO2715
SCO1853	SCO2138	SCO2798	SCO3280	SCO2716
SCO1854	SCO2139	SCO2799	SCO3282	SCO2717
SCO1861	SCO2141	SCO2801	SCO3284	SCO2720
SCO1862	SCO2142	SCO2802	SCO3285	SCO2723
SCO1863	SCO2143	SCO2803	SCO3291	SCO2724
SCO1869	SCO2144	SCO2804	SCO3292	SCO2725
SCO1871	SCO2145	SCO2806	SCO3293	SCO2726
SCO1874	SCO2146	SCO2809	SCO3294	SCO2728
SCO1875	SCO2147	SCO2810	SCO3295	SCO2730
SCO1876	SCO2152	SCO2811	SCO3296	SCO2731
SCO1877	SCO2153	SCO2812	SCO3297	SCO2732
SCO1878	SCO2157	SCO2813	SCO3298	SCO2737
SCO1879	SCO2158	SCO2814	SCO3300	SCO2740
SCO1880	SCO2159	SCO2815	SCO3302	SCO2742
SCO1881	SCO2160	SCO2816	SCO3303	SCO2748
SCO1882	SCO2164	SCO2818	SCO3305	SCO2750
SCO1883	SCO2165	SCO2820	SCO3306	SCO2751
SCO1884	SCO2166	SCO2824	SCO3307	SCO2752
SCO1885	SCO2169	SCO2825	SCO3308	SCO2753
SCO1886	SCO2170	SCO2826	SCO3309	SCO2756
SCO1887	SCO2171	SCO2827	SCO3312	SCO2757
SCO1888	SCO2172	SCO2832	SCO3313	SCO2758
SCO1889	SCO2173	SCO2833	SCO3314	SCO2761
SCO1890	SCO2174	SCO2834	SCO3315	SCO2762
SCO1891	SCO2175	SCO2835	SCO3316	SCO2764
SCO1892	SCO2176	SCO2836	SCO3319	SCO2767
SCO1893	SCO2177	SCO2837	SCO3321	SCO2768
SCO1894	SCO2178	SCO2838	SCO3325	SCO2769
SCO1895	SCO2179	SCO2841	SCO3326	SCO2770
SCO1896	SCO2182	SCO2842	SCO3327	SCO2771
SCO1897	SCO2184	SCO2845	SCO3329	SCO2772
SCO1898	SCO2185	SCO2846	SCO3330	SCO2773
SCO1899	SCO2186	SCO2847	SCO3331	SCO2775
SCO1900	SCO2187	SCO2848	SCO3332	SCO2777
SCO1901	SCO2188	SCO2851	SCO3333	SCO2778
SCO1902	SCO2189	SCO2852	SCO3335	SCO2786
SCO1903	SCO2190	SCO2853	SCO3336	SCO2787
SCO1904	SCO2191	SCO2854	SCO3337	SCO2799
SCO1905	SCO2193	SCO2855	SCO3338	SCO2800
SCO1909	SCO2197	SCO2856	SCO3340	SCO2801
SCO1910	SCO2199	SCO2857	SCO3341	SCO2802
SCO1911	SCO2200	SCO2858	SCO3342	SCO2803
SCO1912	SCO2202	SCO2859	SCO3344	SCO2805
SCO1913	SCO2203	SCO2860	SCO3346	SCO2806
SCO1914	SCO2204	SCO2864	SCO3347	SCO2807
SCO1915	SCO2205	SCO2867	SCO3350	SCO2808
SCO1917	SCO2206	SCO2868	SCO3351	SCO2809
SCO1927	SCO2208	SCO2869	SCO3352	SCO2810
SCO1928	SCO2209	SCO2870	SCO3353	SCO2813
SCO1929	SCO2210	SCO2871	SCO3354	SCO2817
SCO1931	SCO2211	SCO2872	SCO3355	SCO2821
SCO1932	SCO2213	SCO2873	SCO3357	SCO2824
SCO1933	SCO2214	SCO2874	SCO3358	SCO2825
SCO1940	SCO2215	SCO2875	SCO3359	SCO2826
SCO1941	SCO2216	SCO2876	SCO3361	SCO2827
SCO1943	SCO2218	SCO2886	SCO3362	SCO2834
SCO1948	SCO2219	SCO2887	SCO3363	SCO2835
SCO1949	SCO2220	SCO2888	SCO3367	SCO2838
SCO1950	SCO2221	SCO2889	SCO3368	SCO2839
SCO1951	SCO2222	SCO2892	SCO3369	SCO2840
SCO1952	SCO2223	SCO2893	SCO3370	SCO2842
SCO1953	SCO2224	SCO2894	SCO3372	SCO2843
SCO1954	SCO2225	SCO2896	SCO3376	SCO2846
SCO1955	SCO2226	SCO2899	SCO3377	SCO2850
SCO1956	SCO2227	SCO2900	SCO3379	SCO2851
SCO1957	SCO2228	SCO2902	SCO3383	SCO2852
SCO1958	SCO2229	SCO2903	SCO3383	SCO2854
SCO1959	SCO2232	SCO2904	SCO3384	SCO2855
SCO1961	SCO2233	SCO2905	SCO3387	SCO2856
SCO1962	SCO2234	SCO2906	SCO3388	SCO2857
SCO1963	SCO2235	SCO2909	SCO3389	SCO2858
SCO1964	SCO2236	SCO2915	SCO3390	SCO2859
SCO1966	SCO2238	SCO2923	SCO3391	SCO2863
SCO1967	SCO2239	SCO2925	SCO3392	SCO2866
SCO1970	SCO2240	SCO2929	SCO3393	SCO2867
SCO1971	SCO2241	SCO2931	SCO3394	SCO2868
SCO1972	SCO2242	SCO2932	SCO3394	SCO2869
SCO1973	SCO2243	SCO2934	SCO3395	SCO2870
SCO1975	SCO2243	SCO2935	SCO3396	SCO2874
SCO1976	SCO2244	SCO2938	SCO3399	SCO2876
SCO1977	SCO2245	SCO2939	SCO3400	SCO2877
SCO1978	SCO2247	SCO2940	SCO3401	SCO2878
SCO1979	SCO2248	SCO2941	SCO3402	SCO2879
SCO1980	SCO2249	SCO2942	SCO3404	SCO2881
SCO1981	SCO2251	SCO2943	SCO3407	SCO2882
SCO1982	SCO2254	SCO2944	SCO3408	SCO2883
SCO1983	SCO2255	SCO2945	SCO3410	SCO2884
SCO1984	SCO2258	SCO2947	SCO3411	SCO2886
SCO1985	SCO2259	SCO2951	SCO3415	SCO2889
SCO1986	SCO2260	SCO2952	SCO3417	SCO2890
SCO1987	SCO2261	SCO2955	SCO3418	SCO2892
SCO1988	SCO2262	SCO2956	SCO3419	SCO2893
SCO1990	SCO2264	SCO2960	SCO3422	SCO2894
SCO1991	SCO2268	SCO2962	SCO3424	SCO2895
SCO1992	SCO2269	SCO2963	SCO3426	SCO2896
SCO1994	SCO2271	SCO2964	SCO3432	SCO2897
SCO1995	SCO2272	SCO2965	SCO3433	SCO2898
SCO1996	SCO2273	SCO2966	SCO3435	SCO2901
SCO1999	SCO2274	SCO2967	SCO3436	SCO2902
SCO2000	SCO2275	SCO2973	SCO3437	SCO2905
SCO2002	SCO2276	SCO2974	SCO3438	SCO2906
SCO2004	SCO2277	SCO2975	SCO3439	SCO2910
SCO2005	SCO2278	SCO2981	SCO3441	SCO2911
SCO2006	SCO2280	SCO2982	SCO3442	SCO2912
SCO2007	SCO2281	SCO2983	SCO3443	SCO2913
SCO2015	SCO2282	SCO2984	SCO3446	SCO2917
SCO2016	SCO2283	SCO2986	SCO3448	SCO2919
SCO2017	SCO2284	SCO2987	SCO3449	SCO2923
SCO2020	SCO2285	SCO2988	SCO3452	SCO2924
SCO2021	SCO2286	SCO2990	SCO3454	SCO2925
SCO2022	SCO2287	SCO2991	SCO3456	SCO2930
SCO2023	SCO2288	SCO2994	SCO3457	SCO2932
SCO2024	SCO2289	SCO2997	SCO3458	SCO2933
SCO2027	SCO2290	SCO2998	SCO3459	SCO2935
SCO2028	SCO2291	SCO3000	SCO3461	SCO2937
SCO2029	SCO2292	SCO3001	SCO3462	SCO2938
SCO2030	SCO2293	SCO3002	SCO3464	SCO2940
SCO2031	SCO2294	SCO3004	SCO3465	SCO2943
SCO2032	SCO2295	SCO3005	SCO3465	SCO2945
SCO2033	SCO2296	SCO3006	SCO3470	SCO2946
SCO2036	SCO2297	SCO3007	SCO3471	SCO2947
SCO2040	SCO2298	SCO3008	SCO3472	SCO2948
SCO2042	SCO2299	SCO3009	SCO3474	SCO2951
SCO2045	SCO2303	SCO3010	SCO3475	SCO2952
SCO2046	SCO2304	SCO3013	SCO3476	SCO2953
SCO2047	SCO2305	SCO3015	SCO3477	SCO2954
SCO2055	SCO2307	SCO3016	SCO3478	SCO2955
SCO2056	SCO2308	SCO3017	SCO3479	SCO2956
SCO2057	SCO2309	SCO3018	SCO3480	SCO2957
SCO2058	SCO2312	SCO3019	SCO3481	SCO2958
SCO2059	SCO2313	SCO3020	SCO3482	SCO2959
SCO2060	SCO2315	SCO3021	SCO3483	SCO2960
SCO2061	SCO2316	SCO3024	SCO3485	SCO2961
SCO2062	SCO2317	SCO3025	SCO3491	SCO2962
SCO2063	SCO2318	SCO3026	SCO3492	SCO2963
SCO2065	SCO2319	SCO3027	SCO3493	SCO2964
SCO2066	SCO2320	SCO3028	SCO3494	SCO2965
SCO2069	SCO2323	SCO3029	SCO3495	SCO2973
SCO2070	SCO2324	SCO3030	SCO3496	SCO2974
SCO2071	SCO2325	SCO3031	SCO3497	SCO2975
SCO2074	SCO2326	SCO3032	SCO3498	SCO2979
SCO2075	SCO2327	SCO3033	SCO3500	SCO2980
SCO2081	SCO2328	SCO3036	SCO3500	SCO2981
SCO2083	SCO2329	SCO3037	SCO3501	SCO2982
SCO2091	SCO2330	SCO3038	SCO3502	SCO2983
SCO2092	SCO2331	SCO3039	SCO3503	SCO2984
SCO2095	SCO2332	SCO3040	SCO3504	SCO2986
SCO2096	SCO2333	SCO3041	SCO3505	SCO2988
SCO2099	SCO2333	SCO3042	SCO3506	SCO2989
SCO2100	SCO2334	SCO3043	SCO3507	SCO2990
SCO2101	SCO2335	SCO3044	SCO3508	SCO2991
SCO2104	SCO2336	SCO3046	SCO3510	SCO2993
SCO2106	SCO2337	SCO3047	SCO3511	SCO2995
SCO2108	SCO2338	SCO3052	SCO3512	SCO2997
SCO2109	SCO2339	SCO3056	SCO3513	SCO2998
SCO2110	SCO2344	SCO3057	SCO3514	SCO2999
SCO2111	SCO2345	SCO3059	SCO3516	SCO3001
SCO2112	SCO2346	SCO3060	SCO3518	SCO3002
SCO2117	SCO2347	SCO3061	SCO3519	SCO3003
SCO2118	SCO2348	SCO3065	SCO3520	SCO3006
SCO2119	SCO2349	SCO3066	SCO3522	SCO3007
SCO2121	SCO2350	SCO3077	SCO3523	SCO3011
SCO2122	SCO2351	SCO3081	SCO3524	SCO3013
SCO2123	SCO2352	SCO3085	SCO3525	SCO3014
SCO2124	SCO2353	SCO3089	SCO3526	SCO3015
SCO2127	SCO2354	SCO3090	SCO3527	SCO3016
SCO2128	SCO2355	SCO3092	SCO3528	SCO3017
SCO2130	SCO2356	SCO3093	SCO3529	SCO3018
SCO2131	SCO2358	SCO3094	SCO3530	SCO3019
SCO2132	SCO2359	SCO3095	SCO3531	SCO3020
SCO2133	SCO2360	SCO3099	SCO3532	SCO3021
SCO2134	SCO2361	SCO3100	SCO3533	SCO3022
SCO2135	SCO2362	SCO3102	SCO3534	SCO3024
SCO2137	SCO2363	SCO3103	SCO3541	SCO3025
SCO2138	SCO2364	SCO3104	SCO3542	SCO3026
SCO2139	SCO2366	SCO3105	SCO3543	SCO3028
SCO2141	SCO2368	SCO3106	SCO3544	SCO3029
SCO2142	SCO2370	SCO3107	SCO3545	SCO3030
SCO2143	SCO2372	SCO3109	SCO3547	SCO3032
SCO2144	SCO2374	SCO3114	SCO3548	SCO3033
SCO2145	SCO2375	SCO3115	SCO3549	SCO3035
SCO2146	SCO2376	SCO3116	SCO3550	SCO3036
SCO2152	SCO2377	SCO3118	SCO3551	SCO3038
SCO2153	SCO2378	SCO3120	SCO3552	SCO3039
SCO2157	SCO2379	SCO3121	SCO3554	SCO3040
SCO2158	SCO2380	SCO3122	SCO3556	SCO3041
SCO2159	SCO2385	SCO3127	SCO3557	SCO3042
SCO2160	SCO2386	SCO3130	SCO3558	SCO3044
SCO2162	SCO2392	SCO3131	SCO3559	SCO3046
SCO2165	SCO2393	SCO3133	SCO3561	SCO3047
SCO2166	SCO2394	SCO3135	SCO3562	SCO3050
SCO2167	SCO2396	SCO3139	SCO3565	SCO3054
SCO2168	SCO2397	SCO3140	SCO3566	SCO3055
SCO2170	SCO2398	SCO3141	SCO3567	SCO3056
SCO2171	SCO2399	SCO3142	SCO3567	SCO3058
SCO2172	SCO2400	SCO3143	SCO3568	SCO3059
SCO2173	SCO2401	SCO3146	SCO3569	SCO3060
SCO2174	SCO2402	SCO3147	SCO3570	SCO3061
SCO2175	SCO2403	SCO3148	SCO3571	SCO3063
SCO2176	SCO2409	SCO3149	SCO3572	SCO3065
SCO2177	SCO2410	SCO3150	SCO3573	SCO3069
SCO2178	SCO2411	SCO3151	SCO3574	SCO3070
SCO2182	SCO2412	SCO3153	SCO3576	SCO3071
SCO2184	SCO2413	SCO3154	SCO3577	SCO3079
SCO2185	SCO2414	SCO3155	SCO3583	SCO3084
SCO2186	SCO2415	SCO3158	SCO3585	SCO3086
SCO2187	SCO2416	SCO3161	SCO3587	SCO3089
SCO2188	SCO2417	SCO3163	SCO3588	SCO3090
SCO2189	SCO2418	SCO3165	SCO3590	SCO3095
SCO2190	SCO2419	SCO3168	SCO3590	SCO3099
SCO2191	SCO2420	SCO3169	SCO3592	SCO3100
SCO2192	SCO2422	SCO3171	SCO3593	SCO3101
SCO2200	SCO2425	SCO3172	SCO3595	SCO3102
SCO2201	SCO2427	SCO3173	SCO3596	SCO3103
SCO2202	SCO2428	SCO3174	SCO3597	SCO3104
SCO2203	SCO2429	SCO3175	SCO3598	SCO3106
SCO2204	SCO2430	SCO3180	SCO3599	SCO3107
SCO2205	SCO2431	SCO3182	SCO3600	SCO3109
SCO2206	SCO2432	SCO3183	SCO3601	SCO3110
SCO2207	SCO2433	SCO3185	SCO3602	SCO3111
SCO2208	SCO2434	SCO3187	SCO3603	SCO3115
SCO2209	SCO2435	SCO3188	SCO3604	SCO3119
SCO2213	SCO2436	SCO3189	SCO3605	SCO3120
SCO2214	SCO2437	SCO3190	SCO3606	SCO3126
SCO2215	SCO2438	SCO3191	SCO3608	SCO3127
SCO2216	SCO2439	SCO3192	SCO3610	SCO3128
SCO2217	SCO2441	SCO3199	SCO3611	SCO3131
SCO2218	SCO2442	SCO3200	SCO3612	SCO3132
SCO2219	SCO2444	SCO3201	SCO3613	SCO3135
SCO2220	SCO2445	SCO3203	SCO3616	SCO3139
SCO2221	SCO2446	SCO3205	SCO3618	SCO3143
SCO2222	SCO2447	SCO3208	SCO3619	SCO3148
SCO2223	SCO2450	SCO3209	SCO3620	SCO3149
SCO2224	SCO2451	SCO3216	SCO3621	SCO3150
SCO2226	SCO2452	SCO3223	SCO3623	SCO3151
SCO2227	SCO2453	SCO3224	SCO3623	SCO3153
SCO2228	SCO2454	SCO3225	SCO3624	SCO3154
SCO2229	SCO2455	SCO3226	SCO3625	SCO3156
SCO2230	SCO2456	SCO3250	SCO3626	SCO3157
SCO2231	SCO2459	SCO3251	SCO3627	SCO3164
SCO2232	SCO2460	SCO3253	SCO3628	SCO3166
SCO2233	SCO2462	SCO3254	SCO3630	SCO3168
SCO2234	SCO2466	SCO3256	SCO3632	SCO3169
SCO2235	SCO2468	SCO3257	SCO3633	SCO3170
SCO2236	SCO2470	SCO3266	SCO3634	SCO3171
SCO2237	SCO2471	SCO3268	SCO3635	SCO3173
SCO2238	SCO2472	SCO3272	SCO3636	SCO3176
SCO2239	SCO2473	SCO3273	SCO3637	SCO3177
SCO2242	SCO2474	SCO3274	SCO3638	SCO3180
SCO2243	SCO2475	SCO3277	SCO3639	SCO3181
SCO2243	SCO2476	SCO3278	SCO3640	SCO3183
SCO2244	SCO2477	SCO3279	SCO3641	SCO3191
SCO2245	SCO2479	SCO3280	SCO3642	SCO3192
SCO2246	SCO2480	SCO3281	SCO3643	SCO3193
SCO2247	SCO2481	SCO3282	SCO3645	SCO3194
SCO2248	SCO2482	SCO3283	SCO3646	SCO3199
SCO2249	SCO2483	SCO3284	SCO3647	SCO3200
SCO2250	SCO2484	SCO3285	SCO3648	SCO3201
SCO2251	SCO2485	SCO3287	SCO3650	SCO3203
SCO2252	SCO2486	SCO3292	SCO3651	SCO3204
SCO2253	SCO2487	SCO3295	SCO3652	SCO3205
SCO2254	SCO2488	SCO3296	SCO3653	SCO3208
SCO2255	SCO2489	SCO3297	SCO3654	SCO3209
SCO2256	SCO2490	SCO3298	SCO3655	SCO3210
SCO2257	SCO2491	SCO3299	SCO3657	SCO3212
SCO2258	SCO2493	SCO3300	SCO3658	SCO3213
SCO2259	SCO2496	SCO3302	SCO3659	SCO3214
SCO2260	SCO2497	SCO3303	SCO3673	SCO3216
SCO2261	SCO2498	SCO3305	SCO3674	SCO3217
SCO2263	SCO2499	SCO3306	SCO3675	SCO3219
SCO2264	SCO2500	SCO3308	SCO3680	SCO3221
SCO2265	SCO2501	SCO3310	SCO3681	SCO3223
SCO2267	SCO2502	SCO3311	SCO3682	SCO3225
SCO2268	SCO2503	SCO3312	SCO3683	SCO3226
SCO2269	SCO2506	SCO3313	SCO3684	SCO3227
SCO2271	SCO2507	SCO3314	SCO3685	SCO3228
SCO2272	SCO2508	SCO3315	SCO3688	SCO3230
SCO2273	SCO2509	SCO3316	SCO3689	SCO3231
SCO2274	SCO2510	SCO3319	SCO3690	SCO3232
SCO2276	SCO2511	SCO3321	SCO3691	SCO3233
SCO2277	SCO2512	SCO3322	SCO3692	SCO3235
SCO2280	SCO2514	SCO3330	SCO3693	SCO3237
SCO2281	SCO2515	SCO3332	SCO3694	SCO3238
SCO2282	SCO2528	SCO3334	SCO3695	SCO3239
SCO2283	SCO2531	SCO3335	SCO3697	SCO3240
SCO2284	SCO2535	SCO3336	SCO3698	SCO3241
SCO2285	SCO2536	SCO3339	SCO3699	SCO3242
SCO2288	SCO2537	SCO3341	SCO3701	SCO3243
SCO2289	SCO2538	SCO3342	SCO3702	SCO3245
SCO2290	SCO2540	SCO3343	SCO3703	SCO3246
SCO2291	SCO2541	SCO3344	SCO3704	SCO3248
SCO2292	SCO2542	SCO3346	SCO3706	SCO3249
SCO2293	SCO2543	SCO3347	SCO3707	SCO3250
SCO2294	SCO2544	SCO3348	SCO3708	SCO3252
SCO2295	SCO2545	SCO3349	SCO3710	SCO3253
SCO2296	SCO2546	SCO3351	SCO3711	SCO3254
SCO2297	SCO2551	SCO3352	SCO3712	SCO3256
SCO2298	SCO2552	SCO3353	SCO3716	SCO3259
SCO2299	SCO2553	SCO3354	SCO3717	SCO3260
SCO2304	SCO2556	SCO3355	SCO3718	SCO3264
SCO2305	SCO2557	SCO3360	SCO3719	SCO3270
SCO2306	SCO2558	SCO3361	SCO3721	SCO3272
SCO2307	SCO2559	SCO3363	SCO3722	SCO3275
SCO2308	SCO2564	SCO3364	SCO3723	SCO3276
SCO2309	SCO2565	SCO3367	SCO3725	SCO3277
SCO2310	SCO2565	SCO3368	SCO3726	SCO3279
SCO2312	SCO2566	SCO3371	SCO3735	SCO3283
SCO2313	SCO2567	SCO3372	SCO3736	SCO3284
SCO2315	SCO2568	SCO3373	SCO3737	SCO3285
SCO2316	SCO2569	SCO3374	SCO3738	SCO3286
SCO2318	SCO2573	SCO3377	SCO3739	SCO3289
SCO2319	SCO2574	SCO3378	SCO3740	SCO3292
SCO2320	SCO2576	SCO3379	SCO3741	SCO3293
SCO2322	SCO2577	SCO3380	SCO3742	SCO3294
SCO2323	SCO2578	SCO3381	SCO3743	SCO3295
SCO2324	SCO2579	SCO3382	SCO3744	SCO3296
SCO2325	SCO2581	SCO3383	SCO3747	SCO3297
SCO2326	SCO2581	SCO3384	SCO3750	SCO3298
SCO2327	SCO2583	SCO3387	SCO3751	SCO3300
SCO2328	SCO2588	SCO3391	SCO3752	SCO3303
SCO2329	SCO2589	SCO3392	SCO3753	SCO3306
SCO2330	SCO2590	SCO3394	SCO3754	SCO3308
SCO2331	SCO2595	SCO3396	SCO3800	SCO3310
SCO2332	SCO2598	SCO3397	SCO3803	SCO3313
SCO2333	SCO2601	SCO3398	SCO3803	SCO3314
SCO2333	SCO2602	SCO3399	SCO3804	SCO3315
SCO2334	SCO2603	SCO3400	SCO3805	SCO3320
SCO2335	SCO2604	SCO3401	SCO3806	SCO3321
SCO2336	SCO2605	SCO3403	SCO3807	SCO3325
SCO2337	SCO2607	SCO3404	SCO3809	SCO3326
SCO2338	SCO2608	SCO3405	SCO3810	SCO3330
SCO2339	SCO2609	SCO3408	SCO3812	SCO3331
SCO2340	SCO2611	SCO3410	SCO3813	SCO3334
SCO2341	SCO2612	SCO3411	SCO3817	SCO3335
SCO2342	SCO2614	SCO3414	SCO3818	SCO3337
SCO2343	SCO2617	SCO3415	SCO3819	SCO3338
SCO2344	SCO2622	SCO3416	SCO3823	SCO3339
SCO2345	SCO2623	SCO3417	SCO3825	SCO3340
SCO2346	SCO2624	SCO3418	SCO3826	SCO3341
SCO2347	SCO2626	SCO3419	SCO3827	SCO3342
SCO2349	SCO2628	SCO3421	SCO3828	SCO3344
SCO2350	SCO2629	SCO3422	SCO3830	SCO3345
SCO2351	SCO2630	SCO3434	SCO3831	SCO3346
SCO2352	SCO2631	SCO3435	SCO3832	SCO3348
SCO2353	SCO2635	SCO3436	SCO3833	SCO3350
SCO2354	SCO2636	SCO3439	SCO3834	SCO3351
SCO2355	SCO2638	SCO3452	SCO3837	SCO3354
SCO2356	SCO2639	SCO3453	SCO3838	SCO3355
SCO2358	SCO2642	SCO3457	SCO3839	SCO3360
SCO2359	SCO2643	SCO3460	SCO3840	SCO3366
SCO2360	SCO2644	SCO3461	SCO3841	SCO3369
SCO2361	SCO2645	SCO3465	SCO3842	SCO3370
SCO2362	SCO2646	SCO3468	SCO3843	SCO3372
SCO2363	SCO2647	SCO3472	SCO3845	SCO3374
SCO2364	SCO2649	SCO3473	SCO3846	SCO3376
SCO2365	SCO2651	SCO3479	SCO3847	SCO3377
SCO2366	SCO2652	SCO3485	SCO3848	SCO3379
SCO2372	SCO2653	SCO3486	SCO3849	SCO3381
SCO2374	SCO2654	SCO3491	SCO3850	SCO3382
SCO2376	SCO2656	SCO3492	SCO3851	SCO3383
SCO2377	SCO2657	SCO3493	SCO3854	SCO3384
SCO2378	SCO2658	SCO3495	SCO3855	SCO3385
SCO2379	SCO2659	SCO3498	SCO3856	SCO3386
SCO2380	SCO2661	SCO3499	SCO3857	SCO3387
SCO2381	SCO2662	SCO3500	SCO3858	SCO3389
SCO2385	SCO2665	SCO3501	SCO3859	SCO3390
SCO2386	SCO2666	SCO3502	SCO3860	SCO3391
SCO2391	SCO2667	SCO3506	SCO3861	SCO3392
SCO2392	SCO2669	SCO3507	SCO3863	SCO3393
SCO2393	SCO2670	SCO3511	SCO3864	SCO3394
SCO2394	SCO2672	SCO3513	SCO3887	SCO3397
SCO2395	SCO2673	SCO3515	SCO3888	SCO3398
SCO2397	SCO2674	SCO3517	SCO3891	SCO3399
SCO2398	SCO2675	SCO3518	SCO3893	SCO3401
SCO2399	SCO2678	SCO3519	SCO3895	SCO3402
SCO2400	SCO2681	SCO3521	SCO3898	SCO3405
SCO2401	SCO2683	SCO3522	SCO3902	SCO3406
SCO2402	SCO2684	SCO3523	SCO3903	SCO3408
SCO2403	SCO2685	SCO3525	SCO3904	SCO3410
SCO2404	SCO2687	SCO3526	SCO3905	SCO3412
SCO2405	SCO2688	SCO3527	SCO3912	SCO3413
SCO2406	SCO2689	SCO3528	SCO3913	SCO3414
SCO2407	SCO2690	SCO3531	SCO3918	SCO3416
SCO2408	SCO2691	SCO3532	SCO3918	SCO3417
SCO2409	SCO2692	SCO3534	SCO3919	SCO3418
SCO2410	SCO2693	SCO3540	SCO3921	SCO3419
SCO2411	SCO2694	SCO3541	SCO3922	SCO3424
SCO2412	SCO2696	SCO3543	SCO3923	SCO3425
SCO2413	SCO2697	SCO3546	SCO3924	SCO3426
SCO2414	SCO2700	SCO3549	SCO3925	SCO3432
SCO2415	SCO2701	SCO3550	SCO3927	SCO3434
SCO2416	SCO2702	SCO3551	SCO3930	SCO3435
SCO2417	SCO2704	SCO3552	SCO3931	SCO3436
SCO2418	SCO2706	SCO3553	SCO3932	SCO3437
SCO2419	SCO2707	SCO3554	SCO3933	SCO3438
SCO2420	SCO2708	SCO3555	SCO3934	SCO3444
SCO2421	SCO2709	SCO3556	SCO3934	SCO3447
SCO2422	SCO2710	SCO3557	SCO3935	SCO3453
SCO2423	SCO2711	SCO3558	SCO3936	SCO3454
SCO2424	SCO2712	SCO3559	SCO3937	SCO3455
SCO2425	SCO2713	SCO3561	SCO3938	SCO3456
SCO2426	SCO2714	SCO3562	SCO3939	SCO3459
SCO2427	SCO2715	SCO3563	SCO3942	SCO3461
SCO2429	SCO2716	SCO3565	SCO3947	SCO3462
SCO2430	SCO2717	SCO3566	SCO3949	SCO3463
SCO2431	SCO2718	SCO3570	SCO3950	SCO3465
SCO2432	SCO2719	SCO3571	SCO3954	SCO3469
SCO2433	SCO2720	SCO3572	SCO3955	SCO3472
SCO2434	SCO2721	SCO3573	SCO3958	SCO3475
SCO2435	SCO2724	SCO3575	SCO3959	SCO3490
SCO2436	SCO2725	SCO3577	SCO3962	SCO3491
SCO2437	SCO2726	SCO3582	SCO3963	SCO3492
SCO2438	SCO2727	SCO3583	SCO3964	SCO3493
SCO2441	SCO2728	SCO3585	SCO3998	SCO3494
SCO2442	SCO2729	SCO3586	SCO4001	SCO3497
SCO2443	SCO2731	SCO3587	SCO4021	SCO3499
SCO2444	SCO2732	SCO3588	SCO4022	SCO3500
SCO2445	SCO2733	SCO3589	SCO4026	SCO3501
SCO2446	SCO2734	SCO3590	SCO4027	SCO3507
SCO2447	SCO2735	SCO3591	SCO4030	SCO3508
SCO2448	SCO2737	SCO3592	SCO4031	SCO3513
SCO2449	SCO2738	SCO3593	SCO4066	SCO3515
SCO2450	SCO2739	SCO3595	SCO4067	SCO3516
SCO2451	SCO2741	SCO3596	SCO4069	SCO3517
SCO2452	SCO2742	SCO3597	SCO4072	SCO3522
SCO2453	SCO2743	SCO3598	SCO4073	SCO3525
SCO2454	SCO2744	SCO3599	SCO4074	SCO3526
SCO2455	SCO2745	SCO3600	SCO4075	SCO3528
SCO2456	SCO2746	SCO3601	SCO4076	SCO3530
SCO2459	SCO2747	SCO3603	SCO4081	SCO3531
SCO2460	SCO2748	SCO3604	SCO4082	SCO3532
SCO2461	SCO2749	SCO3606	SCO4083	SCO3533
SCO2462	SCO2750	SCO3609	SCO4084	SCO3535
SCO2463	SCO2751	SCO3611	SCO4086	SCO3536
SCO2464	SCO2752	SCO3612	SCO4088	SCO3540
SCO2465	SCO2753	SCO3616	SCO4090	SCO3541
SCO2466	SCO2754	SCO3618	SCO4093	SCO3542
SCO2467	SCO2755	SCO3619	SCO4095	SCO3544
SCO2468	SCO2756	SCO3621	SCO4097	SCO3550
SCO2469	SCO2757	SCO3623	SCO4097	SCO3551
SCO2470	SCO2760	SCO3624	SCO4098	SCO3554
SCO2472	SCO2762	SCO3625	SCO4100	SCO3555
SCO2473	SCO2764	SCO3626	SCO4101	SCO3556
SCO2474	SCO2767	SCO3630	SCO4102	SCO3563
SCO2475	SCO2768	SCO3631	SCO4103	SCO3564
SCO2478	SCO2769	SCO3632	SCO4104	SCO3566
SCO2479	SCO2771	SCO3633	SCO4105	SCO3567
SCO2480	SCO2772	SCO3634	SCO4106	SCO3568
SCO2481	SCO2775	SCO3635	SCO4107	SCO3569
SCO2482	SCO2781	SCO3636	SCO4232	SCO3570
SCO2483	SCO2782	SCO3637	SCO4233	SCO3571
SCO2484	SCO2783	SCO3638	SCO4234	SCO3572
SCO2485	SCO2784	SCO3639	SCO4237	SCO3573
SCO2486	SCO2785	SCO3640	SCO4238	SCO3574
SCO2487	SCO2787	SCO3641	SCO4241	SCO3575
SCO2488	SCO2791	SCO3643	SCO4246	SCO3583
SCO2489	SCO2793	SCO3644	SCO4255	SCO3586
SCO2490	SCO2794	SCO3645	SCO4259	SCO3587
SCO2491	SCO2798	SCO3647	SCO4260	SCO3589
SCO2492	SCO2799	SCO3648	SCO4426	SCO3590
SCO2493	SCO2800	SCO3650	SCO4500	SCO3592
SCO2495	SCO2801	SCO3651	SCO4501	SCO3593
SCO2496	SCO2802	SCO3654	SCO4502	SCO3595
SCO2498	SCO2803	SCO3657	SCO4503	SCO3597
SCO2499	SCO2804	SCO3662	SCO4504	SCO3598
SCO2500	SCO2806	SCO3663	SCO4508	SCO3599
SCO2501	SCO2807	SCO3665	SCO4510	SCO3600
SCO2502	SCO2808	SCO3666	SCO4511	SCO3601
SCO2503	SCO2809	SCO3672	SCO4512	SCO3602
SCO2506	SCO2810	SCO3673	SCO4518	SCO3603
SCO2507	SCO2811	SCO3675	SCO4520	SCO3604
SCO2508	SCO2812	SCO3676	SCO4522	SCO3609
SCO2509	SCO2814	SCO3679	SCO4523	SCO3610
SCO2510	SCO2815	SCO3680	SCO4529	SCO3612
SCO2511	SCO2817	SCO3681	SCO4530	SCO3615
SCO2512	SCO2818	SCO3682	SCO4630	SCO3616
SCO2515	SCO2820	SCO3686	SCO4631	SCO3617
SCO2516	SCO2821	SCO3687	SCO4632	SCO3618
SCO2520	SCO2826	SCO3689	SCO4634	SCO3621
SCO2521	SCO2833	SCO3690	SCO4635	SCO3622
SCO2522	SCO2834	SCO3691	SCO4636	SCO3623
SCO2523	SCO2835	SCO3693	SCO4637	SCO3624
SCO2524	SCO2836	SCO3694	SCO4641	SCO3626
SCO2526	SCO2837	SCO3695	SCO4642	SCO3627
SCO2527	SCO2839	SCO3696	SCO4643	SCO3636
SCO2529	SCO2840	SCO3697	SCO4644	SCO3637
SCO2530	SCO2841	SCO3698	SCO4646	SCO3638
SCO2531	SCO2842	SCO3699	SCO4650	SCO3639
SCO2535	SCO2844	SCO3701	SCO4656	SCO3640
SCO2536	SCO2845	SCO3702	SCO4658	SCO3641
SCO2537	SCO2846	SCO3704	SCO4663	SCO3642
SCO2538	SCO2847	SCO3705	SCO4664	SCO3643
SCO2540	SCO2848	SCO3706	SCO4665	SCO3645
SCO2541	SCO2850	SCO3707	SCO4668	SCO3646
SCO2542	SCO2851	SCO3708	SCO4669	SCO3648
SCO2543	SCO2852	SCO3709	SCO4670	SCO3653
SCO2544	SCO2853	SCO3717	SCO4671	SCO3654
SCO2545	SCO2854	SCO3719	SCO4672	SCO3655
SCO2546	SCO2856	SCO3721	SCO4673	SCO3656
SCO2547	SCO2857	SCO3722	SCO4680	SCO3658
SCO2550	SCO2858	SCO3723	SCO4681	SCO3659
SCO2551	SCO2859	SCO3725	SCO4683	SCO3660
SCO2552	SCO2860	SCO3726	SCO4684	SCO3664
SCO2553	SCO2862	SCO3728	SCO4684	SCO3665
SCO2556	SCO2863	SCO3729	SCO4687	SCO3666
SCO2557	SCO2864	SCO3732	SCO4688	SCO3672
SCO2558	SCO2865	SCO3734	SCO4689	SCO3674
SCO2559	SCO2866	SCO3735	SCO4690	SCO3675
SCO2560	SCO2869	SCO3736	SCO4691	SCO3676
SCO2561	SCO2870	SCO3737	SCO4692	SCO3679
SCO2564	SCO2871	SCO3738	SCO4694	SCO3689
SCO2565	SCO2872	SCO3739	SCO4695	SCO3694
SCO2565	SCO2873	SCO3740	SCO4697	SCO3695
SCO2566	SCO2874	SCO3741	SCO4698	SCO3696
SCO2567	SCO2875	SCO3742	SCO4699	SCO3697
SCO2568	SCO2876	SCO3743	SCO4726	SCO3698
SCO2569	SCO2877	SCO3744	SCO4732	SCO3699
SCO2570	SCO2878	SCO3745	SCO4733	SCO3704
SCO2572	SCO2885	SCO3746	SCO4740	SCO3705
SCO2573	SCO2886	SCO3749	SCO4741	SCO3706
SCO2574	SCO2887	SCO3750	SCO4742	SCO3708
SCO2575	SCO2888	SCO3751	SCO4743	SCO3709
SCO2577	SCO2892	SCO3752	SCO4745	SCO3710
SCO2578	SCO2893	SCO3754	SCO4746	SCO3711
SCO2581	SCO2894	SCO3755	SCO4747	SCO3716
[truncated: 4,022 more rows]
