# Supplementary material for: Genome-wide identification and evaluation of constitutive promoters in streptomycetes
Source: Microb Cell Fact. 2015 Oct 29;14:172. doi: 10.1186/s12934-015-0351-0 (PMC4625935; doi:10.1186/s12934-015-0351-0)
Supplement: Supplementary file 3 — 10.1186/s12934-015-0351-0 Genes eliminated in each rational selection step. [file 12934_2015_351_MOESM3_ESM.xlsx]

## Sheet: Sheet1
Dataset S2 Genes eliminated in each rational selection step.
Genes sensitive to different disturbances				Function analysis		Genetic loci analysis
glnK mutation	phoP mutation	jadomycin B (in M145)	jadomycin B (in scbR2 mutant)	Genes belonging to the COGs category of [Q]a	Genes annotated as regulator	Genes within operons	The corresponding operons
SCO0266	SCO0086	SCO0856	SCO2099	SCO3636	SCO0332	SCO0040	SCO0039, SCO0040, SCO0041, SCO0042
SCO0362	SCO0097	SCO6413	SCO1741	SCO4501	SCO6664	SCO0126	SCO0125, SCO0126
SCO0427	SCO0127	SCO5800	SCO6859	SCO6673	SCO3722	SCO0157	SCO0157, SCO0158, SCO0159
SCO0536	SCO0135	SCO0595	SCO0089	SCO0126	SCO4668	SCO0272	SCO0271, SCO0272
SCO0598	SCO0263	SCO6554	SCO6037		SCO0940	SCO0291	SCO0290, SCO0291, SCO0292
SCO0802	SCO0275	SCO2748	SCO0754		SCO3741	SCO0307	SCO0307, SCO0308
SCO0852	SCO0316	SCO7267	SCO5548		SCO7433	SCO0313	SCO0313, SCO0314
SCO0884	SCO0326	SCO7387	SCO6150		SCO1702	SCO0360	SCO0360, SCO0361
SCO1187	SCO0335	SCO6649	SCO0757		SCO5455	SCO0363	SCO0362, SCO0363, SCO0364, SCO0365, SCO0366
SCO1407	SCO0370	SCO0905	SCO5524		SCO5962	SCO0366
SCO1409	SCO0372	SCO4084	SCO5919		SCO1890	SCO0369	SCO0369, SCO0370
SCO1473	SCO0417	SCO0868	SCO0855		SCO6140	SCO0435	SCO0434, SCO0435
SCO1477	SCO0423	SCO3335	SCO6336		SCO6029	SCO0443	SCO0441, SCO0442, SCO0443
SCO1518	SCO0433	SCO6782	SCO6858		SCO0840	SCO0455	SCO0454, SCO0455, SCO0456
SCO1520	SCO0434	SCO6077	SCO3689		SCO5951	SCO0469	SCO0469, SCO0470, SCO0471
SCO1525	SCO0457	SCO0565	SCO3461		SCO2544	SCO0534	SCO0534, SCO0535
SCO1544	SCO0482	SCO6612	SCO0660		SCO6792	SCO0540	SCO0537, SCO0538, SCO0539, SCO0540
SCO1583	SCO0502	SCO4021	SCO0240		SCO1718	SCO0553	SCO0551, SCO0552, SCO0553
SCO1607	SCO0531	SCO3209	SCO6325		SCO0287	SCO0564	SCO0564, SCO0565, SCO0566
SCO1652	SCO0532	SCO0963	SCO1188		SCO1728	SCO0566
SCO1654	SCO0535	SCO5937	SCO3525		SCO6144	SCO0578	SCO0576, SCO0577, SCO0578, SCO0579, SCO0580, SCO0581
SCO1742	SCO0539	SCO0317	SCO3379		SCO3638	SCO0579
SCO1761	SCO0542	SCO0790	SCO2842		SCO4754	SCO0625	SCO0625, SCO0626, SCO0627
SCO2057	SCO0555	SCO0420	SCO1617		SCO0857	SCO0626
SCO2112	SCO0615	SCO0635	SCO4022		SCO2450	SCO0655	SCO0649, SCO0650, SCO0651, SCO0652, SCO0653, SCO0654, SCO0655, SCO0656, SCO0657, SCO0658
SCO2135	SCO0627	SCO0836	SCO0721		SCO1186	SCO0695	SCO0694, SCO0695
SCO2158	SCO0688	SCO1744	SCO6854		SCO6334	SCO0759	SCO0759, SCO0760, SCO0761
SCO2165	SCO0691	SCO0361	SCO0663		SCO0289	SCO0796	SCO0796, SCO0797, SCO0798
SCO2280	SCO0801	SCO0464	SCO3295		SCO2442	SCO0818	SCO0818, SCO0819
SCO2379	SCO0804	SCO5433	SCO3297		SCO0589	SCO0825	SCO0823, SCO0824, SCO0825
SCO2456	SCO0806	SCO3803	SCO0839		SCO5872	SCO0830	SCO0830, SCO0831, SCO0832, SCO0833, SCO0834, SCO0835
SCO2483	SCO0811	SCO4030	SCO1581		SCO6713	SCO0874	SCO0874, SCO0875
SCO2496	SCO0817	SCO0470	SCO0765		SCO3723	SCO0893	SCO0893, SCO0894
SCO2588	SCO0821	SCO5418	SCO0745		SCO6364	SCO0906	SCO0906, SCO0907
SCO2589	SCO0851	SCO0693	SCO2981		SCO0302	SCO1181	SCO1181, SCO1182
SCO2649	SCO0967	SCO0533	SCO6870		SCO1417	SCO1182
SCO2731	SCO1418	SCO6563	SCO4760		SCO0520	SCO1183	SCO1183, SCO1184, SCO1185
SCO2742	SCO1444	SCO3750	SCO0331		SCO0487	SCO1184
SCO2852	SCO1445	SCO1927	SCO3550		SCO3315	SCO1185
SCO2859	SCO1453	SCO5946	SCO3621		SCO6349	SCO1408	SCO1408, SCO1409
SCO2902	SCO1462	SCO5674	SCO0942		SCO0800	SCO1535	SCO1535, SCO1536
SCO2906	SCO1547	SCO0274	SCO4241		SCO6233	SCO1596	SCO1596, SCO1597
SCO2940	SCO1586	SCO0835	SCO2283		SCO6115	SCO1634	SCO1634, SCO1635, SCO1636, SCO1637
SCO2952	SCO1588	SCO3279	SCO2638		SCO6121	SCO1720	SCO1719, SCO1720
SCO2962	SCO1606	SCO1886	SCO1429		SCO1642	SCO1738	SCO1738, SCO1739
SCO2983	SCO1610	SCO0299	SCO3721		SCO1712	SCO1764	SCO1763, SCO1764
SCO3208	SCO1693	SCO6851	SCO1416		SCO6254	SCO1825	SCO1824, SCO1825
SCO3306	SCO1727	SCO1584	SCO4680		SCO5463	SCO1831	SCO1830, SCO1831
SCO3346	SCO1740	SCO0756	SCO0838		SCO5825	SCO1883	SCO1883, SCO1884, SCO1885, SCO1886, SCO1887
SCO3377	SCO1782	SCO2956	SCO0138		SCO0407	SCO1884
SCO3401	SCO1842	SCO6604	SCO0841		SCO0552	SCO1885
SCO3408	SCO1891	SCO3598	SCO3250		SCO0605	SCO1895	SCO1894, SCO1895
SCO3419	SCO1904	SCO6184	SCO3640		SCO5434	SCO1917	SCO1916, SCO1917, SCO1918
SCO3491	SCO1910	SCO1537	SCO6555		SCO6518	SCO2006	SCO2006, SCO2007
SCO3507	SCO1912	SCO6176	SCO3171		SCO6598	SCO2017	SCO2016, SCO2017
SCO3526	SCO1915	SCO6706	SCO0880		SCO5403	SCO2028	SCO2028, SCO2029, SCO2030, SCO2031, SCO2032, SCO2033
SCO3573	SCO1952	SCO0262	SCO1179		SCO7411	SCO2030
SCO3599	SCO1953	SCO6485	SCO0547		SCO0925	SCO2031
SCO3626	SCO1955	SCO6656	SCO2071		SCO6118	SCO2032
SCO3675	SCO1962	SCO0254	SCO5948		SCO6895	SCO2118	SCO2118, SCO2119, SCO2120, SCO2121
SCO3698	SCO2004	SCO0430	SCO5323		SCO3919	SCO2145	SCO2144, SCO2145
SCO3699	SCO2005	SCO0807	SCO0432		SCO0946	SCO2186	SCO2184, SCO2185, SCO2186
SCO3725	SCO2024	SCO0255	SCO3641		SCO2846	SCO2244	SCO2244, SCO2245
SCO3826	SCO2029	SCO5852	SCO0849		SCO1745	SCO2261	SCO2261, SCO2262
SCO3893	SCO2104	SCO5807	SCO0629		SCO6363	SCO2290	SCO2289, SCO2290
SCO3898	SCO2121	SCO6175	SCO1549		SCO0456	SCO2393	SCO2392, SCO2393
SCO3935	SCO2128	SCO0551	SCO5457		SCO1774	SCO2411	SCO2411, SCO2412, SCO2413, SCO2414, SCO2415, SCO2416, SCO2417, SCO2418, SCO2419, SCO2420, SCO2421, SCO2422
SCO4026	SCO2146	SCO4755	SCO3706		SCO6119	SCO2431	SCO2431, SCO2432, SCO2433, SCO2434
SCO4097	SCO2172	SCO6051	SCO0233		SCO0898	SCO2451	SCO2451, SCO2452, SCO2453
SCO4098	SCO2259	SCO6670	SCO6599		SCO6733	SCO2543	SCO2542, SCO2543
SCO4672	SCO2282	SCO5496	SCO3954			SCO2645	SCO2644, SCO2645, SCO2646
SCO4745	SCO2374	SCO7448	SCO1168			SCO2667	SCO2663, SCO2664, SCO2665, SCO2666, SCO2667
SCO5424	SCO2455	SCO6680	SCO2157			SCO2751	SCO2750, SCO2751, SCO2752
SCO5486	SCO2491	SCO3593	SCO0687			SCO2932	SCO2930, SCO2931, SCO2932, SCO2933
SCO5560	SCO2493	SCO2490	SCO6379			SCO2943	SCO2943, SCO2944, SCO2945, SCO2946
SCO5562	SCO2500	SCO7455	SCO2479			SCO2982	SCO2981, SCO2982, SCO2983, SCO2984
SCO5566	SCO2501	SCO2433				SCO2991	SCO2989, SCO2990, SCO2991, SCO2992
SCO5567	SCO2558	SCO6879				SCO3296	SCO3295, SCO3296
SCO5661	SCO2581	SCO0714				SCO3394	SCO3393, SCO3394
SCO5663	SCO2653	SCO6035				SCO3399	SCO3398, SCO3399
SCO5673	SCO2657	SCO2046				SCO3417	SCO3417, SCO3418
SCO5722	SCO2675	SCO3531				SCO3501	SCO3498, SCO3499, SCO3500, SCO3501
SCO5747	SCO2717	SCO6780				SCO3532	SCO3530, SCO3531, SCO3532, SCO3533
SCO5750	SCO2737	SCO6153				SCO3556	SCO3554, SCO3555, SCO3556, SCO3557
SCO5761	SCO2750	SCO0891				SCO3566	SCO3565, SCO3566
SCO5844	SCO2753	SCO0613				SCO3597	SCO3597, SCO3598
SCO5857	SCO2762	SCO2475				SCO3639	SCO3638, SCO3639, SCO3640, SCO3641, SCO3642, SCO3643
SCO5874	SCO2771	SCO2678				SCO3645	SCO3645, SCO3646
SCO5913	SCO2834	SCO0429				SCO3648	SCO3648, SCO3649
SCO6253	SCO2856	SCO6058				SCO3654	SCO3652, SCO3653, SCO3654
SCO6260	SCO2905	SCO2540				SCO3708	SCO3708, SCO3709
SCO6341	SCO2947	SCO5824				SCO3726	SCO3724, SCO3725, SCO3726
SCO6359	SCO2955	SCO2945				SCO3740	SCO3740, SCO3741
SCO6371	SCO2964	SCO7264				SCO3743	SCO3742, SCO3743, SCO3744
SCO6376	SCO2990	SCO5587				SCO3744
SCO6469	SCO3153	SCO3587				SCO3754	SCO3754, SCO3755
SCO6536	SCO3169	SCO0250				SCO3891	SCO3891, SCO3892, SCO3893
SCO6537	SCO3173	SCO0413				SCO4100	SCO4099, SCO4100, SCO4101
SCO6614	SCO3180	SCO0367				SCO4103	SCO4103, SCO4104
SCO6626	SCO3225	SCO0690				SCO4500	SCO4500, SCO4501
SCO6636	SCO3253	SCO3272				SCO4664	SCO4664, SCO4665, SCO4666
SCO6639	SCO3300	SCO0815				SCO4694	SCO4692, SCO4693, SCO4694
SCO6686	SCO3313	SCO6074				SCO4753	SCO4750, SCO4751, SCO4752, SCO4753
SCO6695	SCO3344	SCO1590				SCO5301	SCO5301, SCO5302
SCO6742	SCO3351	SCO7445				SCO5435	SCO5434, SCO5435
SCO6815	SCO3354	SCO1844				SCO5452	SCO5452, SCO5453, SCO5454, SCO5455
SCO6827	SCO3372	SCO2752				SCO5493	SCO5493, SCO5494
SCO6875	SCO3387	SCO5918				SCO5557	SCO5557, SCO5557a
SCO7271	SCO3392	SCO2056				SCO5600	SCO5599, SCO5600
SCO2182	SCO3418	SCO3694				SCO5603	SCO5601, SCO5602, SCO5603, SCO5604
	SCO3465	SCO7270				SCO5653	SCO5653, SCO5654
	SCO3492	SCO6046				SCO5671	SCO5667, SCO5668, SCO5669, SCO5670, SCO5671
	SCO3500	SCO0109				SCO5763	SCO5762, SCO5763, SCO5764
	SCO3551	SCO2542				SCO5816	SCO5816, SCO5817
	SCO3554	SCO5483				SCO5829	SCO5828, SCO5829, SCO5830
	SCO3572	SCO3804				SCO5923	SCO5923, SCO5924
	SCO3603	SCO5453				SCO5936	SCO5936, SCO5937, SCO5938
	SCO3623	SCO6666				SCO5964	SCO5963, SCO5964
	SCO3643	SCO5534				SCO6048	SCO6047, SCO6048
	SCO3805	SCO2756				SCO6049	SCO6049, SCO6050
	SCO3837	SCO5842				SCO6064	SCO6062, SCO6063, SCO6064
	SCO3887	SCO5910				SCO6117	SCO6116, SCO6117, SCO6118, SCO6119
	SCO3902	SCO0056				SCO6133	SCO6132, SCO6133, SCO6134, SCO6135, SCO6136, mmuM
	SCO3942	SCO0960				SCO6136
	SCO4031	SCO4691				SCO6180	SCO6180, SCO6181, SCO6182, SCO6183, SCO6184, SCO6185, SCO6186, SCO6187, SCO6188, SCO6189, SCO6190
	SCO4102	SCO6479				SCO6342	SCO6342, SCO6343
	SCO4426	SCO0716				SCO6368	SCO6364, SCO6365, SCO6366, SCO6367, SCO6368
	SCO4643	SCO3493				SCO6455	SCO6451, SCO6452, SCO6453, SCO6454, SCO6455
	SCO4692	SCO6576				SCO6458	SCO6457, SCO6458
	SCO4697	SCO6227				SCO6478	SCO6477, SCO6478
	SCO5310	SCO6648				SCO6489	SCO6486, SCO6487, SCO6488, SCO6489, SCO6490
	SCO5432	SCO0294				SCO6490	SCO6573, SCO6574, SCO6575, SCO6576, SCO6577, SCO6578, SCO6579
	SCO5461	SCO6450				SCO6575	SCO6616, SCO6617, SCO6618, SCO6619
	SCO5491	SCO5532				SCO6616	SCO6672, SCO6673
	SCO5506	SCO6746				SCO6673	SCO6692, SCO6693
	SCO5508	SCO6380				SCO6693
	SCO5510	SCO0538				SCO6843	SCO6843, SCO6844, SCO6845
	SCO5549	SCO0890				SCO6866	SCO6866, SCO6867, SCO6868, SCO6869
	SCO5563	SCO6864				SCO6867
	SCO5760	SCO0342				SCO6868
	SCO5773	SCO6459				SCO6871	SCO6870, SCO6871, SCO6872, SCO6873
	SCO5853	SCO5550				SCO6872
	SCO5911	SCO6143				SCO6886	SCO6886, SCO6887, SCO6888, SCO6889
	SCO5914	SCO2133				SCO7285	SCO7285, SCO7286
	SCO5954	SCO3861				SCO7407	SCO7407, SCO7408
	SCO5955	SCO0952
	SCO6015	SCO6238
	SCO6025	SCO3704
	SCO6043	SCO3435
	SCO6063	SCO4749
	SCO6066	SCO0577
	SCO6132	SCO7456
	SCO6135	SCO3513
	SCO6192	SCO1826
	SCO6226	SCO3742
	SCO6246	SCO6353
	SCO6335	SCO5915
	SCO6337	SCO7447
	SCO6340	SCO6538
	SCO6348	SCO2101
	SCO6352	SCO6130
	SCO6366	SCO2541
	SCO6374	SCO1748
	SCO6381	SCO4634
	SCO6383	SCO1701
	SCO6385	SCO5296
	SCO6419	SCO2732
	SCO6427	SCO3600
	SCO6474	SCO1932
	SCO6475	SCO0814
	SCO6480	SCO0896
	SCO6487	SCO2434
	SCO6488	SCO7429
	SCO6511	SCO6461
	SCO6519	SCO5779
	SCO6529	SCO6347
	SCO6530	SCO3330
	SCO6560	SCO6671
	SCO6657	SCO6880
	SCO6687
	SCO6710
	SCO6844
	SCO6845
	SCO6850
	SCO6860
	SCO6881
	SCO6894
	SCO7274
	SCO7290
	SCO7384
	SCO7386
	SCO7395
	SCO7414
	SCO7439
	SCO7440
