# Supplementary material for: Genome-wide identification and evaluation of constitutive promoters in streptomycetes
Source: Microb Cell Fact. 2015 Oct 29;14:172. doi: 10.1186/s12934-015-0351-0 (PMC4625935; doi:10.1186/s12934-015-0351-0)
Supplement: Supplementary file 4 — 10.1186/s12934-015-0351-0 Genes with highly stable expression profiles in different conditions generated by step-by-step analysis. [file 12934_2015_351_MOESM4_ESM.xlsx]

## Sheet: Sheet1
Dataset S3 Genes with high stable expression profiles in different conditions generated step by step.
a[Q] stands for the categroy of genes related to secondary metabolite biosynthesis, transport and catabolism classified based on Clusters of Orthologous Groups (COGs).
Disturbance analysis				Function analysis		Genetic loci analysis	Transcript abundance analysis	The selected genes
Stably trnascribed genes in glnK mutant	Stably trnascribed genes in phoP mutant	Stably trnascribed genes to jadomycin B	Stably trnascribed genes to scbR2 mutation and jadomycin B	After removing genes belonging to the COGs category of [Q]a	After removing genes annotated as regulator	After removing genes belonging to operon
SCO0040	SCO0040	SCO5829	SCO6233	SCO6233	SCO1602	SCO1602	20.3718	SCO6740
SCO0056	SCO0056	SCO1181	SCO1602	SCO1602	SCO5401	SCO5401	4.69775	SCO3410
SCO0068	SCO0068	SCO0614	SCO5401	SCO5401	SCO0677	SCO0677	39.5064	SCO4658
SCO0069	SCO0069	SCO4022	SCO0677	SCO0677	SCO0541	SCO0541	4.87326	SCO2468
SCO0086	SCO0089	SCO1179	SCO0332	SCO0332	SCO0469	SCO0916	39.4021	SCO2074
SCO0089	SCO0109	SCO6747	SCO0541	SCO0541	SCO0916	SCO0686	9.88189	SCO5768
SCO0097	SCO0119	SCO6664	SCO6664	SCO6664	SCO0686	SCO2264	25.9531	SCO4503
SCO0109	SCO0123	SCO0089	SCO0469	SCO0469	SCO2991	SCO4106	7.17847	SCO4508
SCO0119	SCO0126	SCO1185	SCO0916	SCO0916	SCO5603	SCO0828	2.99081
SCO0123	SCO0138	SCO0686	SCO0686	SCO0686	SCO6575	SCO0285	8.24071
SCO0126	SCO0157	SCO1917	SCO2991	SCO2991	SCO2264	SCO6369	1.51662
SCO0127	SCO0233	SCO6369	SCO5603	SCO5603	SCO2261	SCO1694	12.6029
SCO0135	SCO0240	SCO3256	SCO6575	SCO6575	SCO4694	SCO3697	4.88523
SCO0138	SCO0250	SCO5141	SCO2264	SCO2264	SCO0291	SCO6149	12.3403
SCO0157	SCO0254	SCO2099	SCO2261	SCO2261	SCO4106	SCO2042	59.3986
SCO0233	SCO0255	SCO6121	SCO4694	SCO4694	SCO1182	SCO3292	58.4791
SCO0240	SCO0262	SCO3171	SCO0291	SCO0291	SCO0828	SCO6333	12.101
SCO0250	SCO0265	SCO2842	SCO4106	SCO4106	SCO0285	SCO0945	14.1911
SCO0254	SCO0267	SCO3740	SCO1182	SCO1182	SCO6369	SCO4742	7.04584
SCO0255	SCO0272	SCO0765	SCO0828	SCO0828	SCO1694	SCO2602	36.9762
SCO0262	SCO0274	SCO2042	SCO0285	SCO0285	SCO3697	SCO3410	65.1508
SCO0263	SCO0285	SCO0469	SCO6369	SCO6369	SCO6149	SCO4508	24.9007
SCO0265	SCO0287	SCO7434	SCO1694	SCO1694	SCO2042	SCO0329	10.841
SCO0267	SCO0289	SCO0791	SCO3722	SCO3722	SCO2431	SCO0119	0.634831
SCO0272	SCO0291	SCO4760	SCO3697	SCO3697	SCO5435	SCO2938	13.4388
SCO0274	SCO0294	SCO3461	SCO4668	SCO4668	SCO2943	SCO2441	10.1668
SCO0275	SCO0295	SCO0900	SCO6149	SCO6149	SCO4753	SCO6748	45.5971
SCO0285	SCO0299	SCO6379	SCO0940	SCO0940	SCO2982	SCO4743	34.1772
SCO0287	SCO0301	SCO0721	SCO2042	SCO2042	SCO3292	SCO7255	5.44737
SCO0289	SCO0302	SCO5463	SCO2431	SCO2431	SCO6117	SCO2040	67.4625
SCO0291	SCO0304	SCO3296	SCO3741	SCO3741	SCO6333	SCO2177	4.44382
SCO0294	SCO0307	SCO0589	SCO7433	SCO7433	SCO6867	SCO2728	2.07633
SCO0295	SCO0309	SCO2290	SCO5435	SCO5435	SCO0945	SCO7434	11.0895
SCO0299	SCO0313	SCO5457	SCO2943	SCO2943	SCO4742	SCO2409	2.8793
SCO0301	SCO0317	SCO0233	SCO4753	SCO4753	SCO3399	SCO0322	4.30112
SCO0302	SCO0322	SCO3726	SCO2982	SCO2982	SCO2602	SCO5675	7.95144
SCO0304	SCO0329	SCO2938	SCO3292	SCO3292	SCO5763	SCO0481	11.8123
SCO0307	SCO0331	SCO1416	SCO6117	SCO6117	SCO3410	SCO6539	45.3172
SCO0309	SCO0332	SCO4656	SCO6333	SCO6333	SCO3501	SCO3624	41.5471
SCO0313	SCO0341	SCO3550	SCO6867	SCO6867	SCO4508	SCO7380	1.63926
SCO0316	SCO0342	SCO1429	SCO0945	SCO0945	SCO0329	SCO0621	5.66464
SCO0317	SCO0360	SCO0625	SCO4742	SCO4742	SCO0119	SCO0309	4.56449
SCO0322	SCO0361	SCO0068	SCO3399	SCO3399	SCO2667	SCO4746	12.9876
SCO0326	SCO0363	SCO5435	SCO2602	SCO2602	SCO2938	SCO7256	3.04579
SCO0329	SCO0366	SCO1895	SCO1702	SCO1702	SCO2441	SCO6387	5.26003
SCO0331	SCO0367	SCO3722	SCO5455	SCO5455	SCO6748	SCO5321	4.48526
SCO0332	SCO0369	SCO5434	SCO5763	SCO5763	SCO4743	SCO0791	1.45343
SCO0335	SCO0371	SCO6792	SCO3410	SCO3410	SCO7255	SCO1704	9.34666
SCO0341	SCO0373	SCO0487	SCO3501	SCO3501	SCO2040	SCO5786	1.23958
SCO0342	SCO0407	SCO0332	SCO4508	SCO4508	SCO2177	SCO2923	21.3557
SCO0360	SCO0413	SCO3525	SCO0329	SCO0329	SCO3639	SCO0964	8.05442
SCO0361	SCO0420	SCO0906	SCO0119	SCO0119	SCO2728	SCO6707	9.7739
SCO0363	SCO0429	SCO0647	SCO2667	SCO2667	SCO7434	SCO4787	27.6151
SCO0366	SCO0430	SCO3616	SCO5962	SCO5962	SCO5452	SCO5577	18.0068
SCO0367	SCO0432	SCO1168	SCO2938	SCO2938	SCO3394	SCO6137	3.44058
SCO0369	SCO0435	SCO0838	SCO2441	SCO2441	SCO2409	SCO0373	28.1674
SCO0370	SCO0443	SCO3723	SCO6748	SCO6748	SCO0553	SCO0594	7.82615
SCO0371	SCO0444	SCO5763	SCO4743	SCO4743	SCO2017	SCO5141	21.156
SCO0372	SCO0453	SCO4523	SCO7255	SCO7255	SCO0322	SCO5565	4.11887
SCO0373	SCO0455	SCO3314	SCO2040	SCO2040	SCO5675	SCO1446	48.0459
SCO0407	SCO0456	SCO0663	SCO1890	SCO1890	SCO0481	SCO0267	7.03706
SCO0413	SCO0464	SCO3379	SCO2177	SCO2177	SCO1535	SCO7389	3.76999
SCO0417	SCO0468	SCO6118	SCO3639	SCO3639	SCO4664	SCO6747	15.6312
SCO0420	SCO0469	SCO0267	SCO2728	SCO2728	SCO3566	SCO3391	3.80374
SCO0423	SCO0470	SCO6868	SCO7434	SCO7434	SCO1825	SCO4502	3.08981
SCO0429	SCO0481	SCO3566	SCO5452	SCO5452	SCO0695	SCO6242	3.07841
SCO0430	SCO0483	SCO3641	SCO3394	SCO3394	SCO6539	SCO1990	19.7251
SCO0432	SCO0487	SCO5551	SCO2409	SCO2409	SCO0435	SCO4523	37.936
SCO0433	SCO0511	SCO5816	SCO0553	SCO0553	SCO3624	SCO3436	10.449
SCO0434	SCO0520	SCO1446	SCO2017	SCO2017	SCO7380	SCO4757	20.7771
SCO0435	SCO0533	SCO1831	SCO0322	SCO0322	SCO0540	SCO0647	2.69922
SCO0443	SCO0534	SCO2441	SCO6140	SCO6140	SCO6133	SCO4650	42.2917
SCO0444	SCO0538	SCO6539	SCO5675	SCO5675	SCO6180	SCO2385	60.7785
SCO0453	SCO0540	SCO1779	SCO0481	SCO0481	SCO0621	SCO0068	3.98427
SCO0455	SCO0541	SCO0329	SCO1535	SCO1535	SCO1738	SCO0301	3.86451
SCO0456	SCO0547	SCO0552	SCO4664	SCO4664	SCO0309	SCO4758	14.616
SCO0457	SCO0551	SCO6598	SCO3566	SCO3566	SCO0893	SCO3284	5.35237
SCO0464	SCO0552	SCO0828	SCO1825	SCO1825	SCO4746	SCO6460	2.6794
SCO0468	SCO0553	SCO0757	SCO0695	SCO0695	SCO7256	SCO4503	12.4547
SCO0469	SCO0554	SCO0069	SCO6539	SCO6539	SCO6387	SCO5768	201.137
SCO0470	SCO0562	SCO0435	SCO6029	SCO6029	SCO5829	SCO3636	21.7168
SCO0481	SCO0564	SCO3919	SCO0435	SCO0435	SCO6342	SCO7450	1.6405
SCO0482	SCO0565	SCO5919	SCO3624	SCO3624	SCO6616	SCO3616	71.875
SCO0483	SCO0566	SCO5403	SCO7380	SCO7380	SCO4103	SCO0069	2.67497
SCO0487	SCO0577	SCO5321	SCO0540	SCO0540	SCO3743	SCO0675	1.99703
SCO0502	SCO0578	SCO4082	SCO6133	SCO6133	SCO0825	SCO2536	9.72053
SCO0511	SCO0579	SCO3295	SCO6180	SCO6180	SCO5321	SCO2376	47.9533
SCO0520	SCO0589	SCO2071	SCO0621	SCO0621	SCO0791	SCO5551	11.5666
SCO0531	SCO0594	SCO6390	SCO1738	SCO1738	SCO1184	SCO2255	27.0644
SCO0532	SCO0595	SCO2981	SCO0309	SCO0309	SCO5671	SCO0483	69.2439
SCO0533	SCO0604	SCO4664	SCO0893	SCO0893	SCO1704	SCO0265	23.2218
SCO0534	SCO0605	SCO1694	SCO0840	SCO0840	SCO2751	SCO1954	25.2631
SCO0535	SCO0613	SCO0331	SCO5951	SCO5951	SCO0906	SCO6793	2.75051
SCO0538	SCO0614	SCO1549	SCO2544	SCO2544	SCO5786	SCO2835	6.70876
SCO0539	SCO0621	SCO0295	SCO4746	SCO4746	SCO2923	SCO4082	14.3993
SCO0540	SCO0625	SCO7389	SCO7256	SCO7256	SCO0369	SCO3541	35.8585
SCO0541	SCO0626	SCO3501	SCO6792	SCO6792	SCO0964	SCO0766	3.2741
SCO0542	SCO0629	SCO6455	SCO6387	SCO6387	SCO6707	SCO0444	25.1421
SCO0547	SCO0635	SCO5462	SCO5829	SCO5829	SCO4787	SCO2062	35.8177
SCO0551	SCO0647	SCO0579	SCO6342	SCO6342	SCO5577	SCO7451	0.968952
SCO0552	SCO0655	SCO5765	SCO6616	SCO6616	SCO3726	SCO0295	4.62131
SCO0553	SCO0660	SCO2854	SCO4103	SCO4103	SCO6137	SCO5949	10.2614
SCO0554	SCO0663	SCO6117	SCO3743	SCO3743	SCO2032	SCO4093	8.59138
SCO0555	SCO0675	SCO4502	SCO1718	SCO1718	SCO0373	SCO4656	33.5327
SCO0562	SCO0677	SCO3532	SCO0825	SCO0825	SCO0594	SCO5766	270.204
SCO0564	SCO0686	SCO3321	SCO0287	SCO0287	SCO3597	SCO1609	24.5316
SCO0565	SCO0687	SCO3744	SCO5321	SCO5321	SCO5141	SCO0900	3.87128
SCO0566	SCO0690	SCO3297	SCO0791	SCO0791	SCO0830	SCO2551	23.5329
SCO0577	SCO0693	SCO4095	SCO1184	SCO1184	SCO2451	SCO5788	17.1724
SCO0578	SCO0695	SCO5452	SCO5671	SCO5671	SCO5557	SCO6390	177.998
SCO0579	SCO0714	SCO5872	SCO1728	SCO1728	SCO3532	SCO3183	13.2014
SCO0589	SCO0716	SCO3891	SCO1704	SCO1704	SCO5565	SCO7254	9.33923
SCO0594	SCO0721	SCO0307	SCO2751	SCO2751	SCO1720	SCO4733	4.55784
SCO0595	SCO0723	SCO6336	SCO0906	SCO0906	SCO0625	SCO4501	2.94732
SCO0604	SCO0745	SCO0839	SCO5786	SCO5786	SCO2118	SCO2854	3.58188
SCO0605	SCO0754	SCO6180	SCO2923	SCO2923	SCO1446	SCO3321	149.447
SCO0613	SCO0756	SCO0800	SCO6144	SCO6144	SCO0267	SCO2410	2.6093
SCO0614	SCO0757	SCO0566	SCO3638	SCO3638	SCO3296	SCO4105	6.19405
SCO0615	SCO0759	SCO6513	SCO0369	SCO0369	SCO7389	SCO3637	24.5888
SCO0621	SCO0763	SCO0157	SCO0964	SCO0964	SCO6747	SCO1896	7.97771
SCO0625	SCO0765	SCO2244	SCO6707	SCO6707	SCO0759	SCO0123	2.33714
SCO0626	SCO0766	SCO2376	SCO4787	SCO4787	SCO3391	SCO6075	58.8586
SCO0627	SCO0790	SCO3436	SCO4754	SCO4754	SCO4500	SCO0511	9.38697
SCO0629	SCO0791	SCO4668	SCO0857	SCO0857	SCO4502	SCO3927	20.8457
SCO0635	SCO0796	SCO5401	SCO5577	SCO5577	SCO6136	SCO1737	6.18579
SCO0647	SCO0800	SCO0541	SCO3726	SCO3726	SCO6242	SCO3308	29.9313
SCO0655	SCO0807	SCO0942	SCO6137	SCO6137	SCO1990	SCO5613	25.8142
SCO0660	SCO0814	SCO0138	SCO2032	SCO2032	SCO4523	SCO6250	10.5998
SCO0663	SCO0815	SCO1738	SCO0373	SCO0373	SCO2290	SCO5781	23.3195
SCO0675	SCO0818	SCO0309	SCO0594	SCO0594	SCO0443	SCO2190	37.0192
SCO0677	SCO0825	SCO0840	SCO3597	SCO3597	SCO3436	SCO0468	18.2971
SCO0686	SCO0828	SCO6555	SCO5141	SCO5141	SCO0796	SCO3256	5.5737
SCO0687	SCO0829	SCO0272	SCO0830	SCO0830	SCO4757	SCO3314	4.15526
SCO0688	SCO0830	SCO2261	SCO2450	SCO2450	SCO0647	SCO5767	28.78
SCO0690	SCO0835	SCO6867	SCO2451	SCO2451	SCO4650	SCO2000	9.61969
SCO0691	SCO0836	SCO3706	SCO5557	SCO5557	SCO7285	SCO6709	36.3357
SCO0693	SCO0838	SCO5653	SCO3532	SCO3532	SCO2385	SCO2106	13.2661
SCO0695	SCO0839	SCO1954	SCO5565	SCO5565	SCO5923	SCO1854	136.826
SCO0714	SCO0840	SCO4757	SCO1186	SCO1186	SCO0068	SCO0604	8.8763
SCO0716	SCO0841	SCO0874	SCO6334	SCO6334	SCO5301	SCO0562	28.8805
SCO0721	SCO0849	SCO2544	SCO1720	SCO1720	SCO2006	SCO0453	6.9359
SCO0723	SCO0855	SCO0766	SCO0625	SCO0625	SCO6064	SCO1171	3.97439
SCO0745	SCO0856	SCO7254	SCO2118	SCO2118	SCO0579	SCO1779	15.2502
SCO0754	SCO0857	SCO0578	SCO1446	SCO1446	SCO0301	SCO3168	2.82749
SCO0756	SCO0868	SCO1171	SCO0267	SCO0267	SCO4758	SCO0341	2.31831
SCO0757	SCO0874	SCO5603	SCO3296	SCO3296	SCO3284	SCO0763	38.0947
SCO0759	SCO0880	SCO6254	SCO7389	SCO7389	SCO6460	SCO0371	4.69775
SCO0763	SCO0890	SCO0455	SCO6747	SCO6747	SCO4503	SCO7394	2.11746
SCO0765	SCO0891	SCO2006	SCO0759	SCO0759	SCO0455	SCO2564	59.8192
SCO0766	SCO0893	SCO1741	SCO0289	SCO0289	SCO5768	SCO6513	3.39651
SCO0790	SCO0896	SCO6137	SCO3391	SCO3391	SCO1183	SCO5462	12.187
SCO0791	SCO0898	SCO5323	SCO4500	SCO4500	SCO3636	SCO4095	16.0346
SCO0796	SCO0900	SCO0945	SCO2442	SCO2442	SCO7450	SCO0304	10.3276
SCO0800	SCO0905	SCO6387	SCO4502	SCO4502	SCO3616	SCO1892	6.63826
SCO0801	SCO0906	SCO0456	SCO6136	SCO6136	SCO0069	SCO6344	4.73991
SCO0804	SCO0916	SCO1720	SCO0589	SCO0589	SCO0675	SCO0723	14.4079
SCO0806	SCO0925	SCO3410	SCO6242	SCO6242	SCO1917	SCO0614	4.0696
SCO0807	SCO0940	SCO6119	SCO5872	SCO5872	SCO2536	SCO2173	4.02432
SCO0811	SCO0942	SCO1188	SCO1990	SCO1990	SCO2376	SCO0829	2.52688
SCO0814	SCO0945	SCO0126	SCO6713	SCO6713	SCO0564	SCO0554	2.82982
SCO0815	SCO0946	SCO5301	SCO4523	SCO4523	SCO0626	SCO5765	2.0994
SCO0817	SCO0952	SCO6854	SCO2290	SCO2290	SCO5551	SCO6740	33.207
SCO0818	SCO0960	SCO0893	SCO0443	SCO0443	SCO2255	SCO5748	48.6509
SCO0821	SCO0963	SCO1718	SCO3436	SCO3436	SCO0363	SCO4658	57.1458
SCO0825	SCO0964	SCO4105	SCO3723	SCO3723	SCO0483	SCO2468	80.8668
SCO0828	SCO1168	SCO5613	SCO0796	SCO0796	SCO6368	SCO2074	130.936
SCO0829	SCO1171	SCO0604	SCO4757	SCO4757	SCO0265
SCO0830	SCO1179	SCO7407	SCO0647	SCO0647	SCO3417
SCO0835	SCO1181	SCO5962	SCO4650	SCO4650	SCO1954
SCO0836	SCO1182	SCO5577	SCO7285	SCO7285	SCO6868
SCO0838	SCO1183	SCO2479	SCO2385	SCO2385	SCO0534
SCO0839	SCO1184	SCO3645	SCO5923	SCO5923	SCO2244
SCO0840	SCO1185	SCO5557	SCO0068	SCO0068	SCO0313
SCO0841	SCO1186	SCO3636	SCO6364	SCO6364	SCO6793
SCO0849	SCO1188	SCO2031	SCO5301	SCO5301	SCO2835
SCO0851	SCO1408	SCO3315	SCO0302	SCO0302	SCO4082
SCO0855	SCO1416	SCO7285	SCO2006	SCO2006	SCO3541
SCO0856	SCO1417	SCO1581	SCO6064	SCO6064	SCO1885
SCO0857	SCO1429	SCO0723	SCO0579	SCO0579	SCO0766
SCO0868	SCO1446	SCO3697	SCO0301	SCO0301	SCO0655
SCO0874	SCO1535	SCO0322	SCO1417	SCO1417	SCO0444
SCO0880	SCO1537	SCO7433	SCO4758	SCO4758	SCO3708
SCO0890	SCO1549	SCO2932	SCO3284	SCO3284	SCO5653
SCO0891	SCO1581	SCO3250	SCO6460	SCO6460	SCO2062
SCO0893	SCO1584	SCO0481	SCO4503	SCO4503	SCO6478
SCO0896	SCO1590	SCO6136	SCO0520	SCO0520	SCO0566
SCO0898	SCO1596	SCO0629	SCO0487	SCO0487	SCO7451
SCO0900	SCO1602	SCO6037	SCO3315	SCO3315	SCO0295
SCO0905	SCO1609	SCO0660	SCO0455	SCO0455	SCO1895
SCO0906	SCO1617	SCO5923	SCO6349	SCO6349	SCO1831
SCO0916	SCO1634	SCO4754	SCO5768	SCO5768	SCO5949
SCO0925	SCO1642	SCO3417	SCO1183	SCO1183	SCO1185
SCO0940	SCO1694	SCO2255	SCO3636	SCO7450	SCO4100
SCO0942	SCO1701	SCO1609	SCO7450	SCO3616	SCO4093
SCO0945	SCO1702	SCO6242	SCO3616	SCO0069	SCO6490
SCO0946	SCO1704	SCO0562	SCO0069	SCO0675	SCO0818
SCO0952	SCO1712	SCO0849	SCO0675	SCO1917	SCO4656
SCO0960	SCO1718	SCO0265	SCO1917	SCO2536	SCO6048
SCO0963	SCO1720	SCO0594	SCO2536	SCO0800	SCO5766
SCO0964	SCO1728	SCO1634	SCO0800	SCO2376	SCO1609
SCO0967	SCO1737	SCO6342	SCO2376	SCO0564	SCO0900
SCO1168	SCO1738	SCO6886	SCO0564	SCO0626	SCO2551
SCO1171	SCO1741	SCO0040	SCO0626	SCO5551	SCO6049
SCO1179	SCO1744	SCO0511	SCO5551	SCO2255	SCO5788
SCO1181	SCO1745	SCO6518	SCO2255	SCO0363	SCO6390
SCO1182	SCO1748	SCO2431	SCO0363	SCO0483	SCO5964
SCO1183	SCO1764	SCO4758	SCO0483	SCO6368	SCO6886
SCO1184	SCO1774	SCO3308	SCO6368	SCO0265	SCO5936
SCO1185	SCO1779	SCO4106	SCO0265	SCO3417	SCO3183
SCO1186	SCO1825	SCO7255	SCO3417	SCO1954	SCO1884
SCO1188	SCO1826	SCO6616	SCO1954	SCO6868	SCO7254
SCO1408	SCO1831	SCO5825	SCO6868	SCO0534	SCO3744
SCO1416	SCO1844	SCO6870	SCO0534	SCO2244	SCO4733
SCO1417	SCO1854	SCO0287	SCO2244	SCO0313	SCO4501
SCO1418	SCO1883	SCO2000	SCO0313	SCO6793	SCO2854
SCO1429	SCO1884	SCO2157	SCO6793	SCO2835	SCO3321
SCO1444	SCO1885	SCO1728	SCO2835	SCO4082	SCO2393
SCO1445	SCO1886	SCO0564	SCO4082	SCO3541	SCO2410
SCO1446	SCO1890	SCO6707	SCO3541	SCO1885	SCO4105
SCO1453	SCO1892	SCO6349	SCO1885	SCO6115	SCO6871
SCO1462	SCO1895	SCO6599	SCO6115	SCO6121	SCO5816
SCO1535	SCO1896	SCO1890	SCO6121	SCO0766	SCO0874
SCO1537	SCO1917	SCO1990	SCO0766	SCO0655	SCO3637
SCO1547	SCO1927	SCO0285	SCO0655	SCO0444	SCO0157
SCO1549	SCO1932	SCO5766	SCO0444	SCO3708	SCO1896
SCO1581	SCO1954	SCO3648	SCO3708	SCO5653	SCO2543
SCO1584	SCO1990	SCO5949	SCO5653	SCO2062	SCO0123
SCO1586	SCO2000	SCO5964	SCO2062	SCO6478	SCO0307
SCO1588	SCO2006	SCO2536	SCO6478	SCO0566	SCO6075
SCO1590	SCO2017	SCO2451	SCO0566	SCO7451	SCO2932
SCO1596	SCO2028	SCO0453	SCO7451	SCO0295	SCO0511
SCO1602	SCO2030	SCO1825	SCO0295	SCO1895	SCO3927
SCO1606	SCO2031	SCO6075	SCO1895	SCO1642	SCO2645
SCO1609	SCO2032	SCO6364	SCO1642	SCO1831	SCO3556
SCO1610	SCO2040	SCO1417	SCO1831	SCO1712	SCO1737
SCO1617	SCO2042	SCO0407	SCO1712	SCO5949	SCO6673
SCO1634	SCO2046	SCO6250	SCO5949	SCO1185	SCO3308
SCO1642	SCO2056	SCO4746	SCO1185	SCO4100	SCO1181
SCO1693	SCO2062	SCO6233	SCO4100	SCO4093	SCO5613
SCO1694	SCO2071	SCO0621	SCO4093	SCO6490	SCO6250
SCO1701	SCO2099	SCO4503	SCO6490	SCO0818	SCO5781
SCO1702	SCO2101	SCO0363	SCO0818	SCO4656	SCO0272
SCO1704	SCO2106	SCO0946	SCO4656	SCO6048	SCO2190
SCO1712	SCO2118	SCO2442	SCO6048	SCO5766	SCO0468
SCO1718	SCO2133	SCO6748	SCO5766	SCO1609	SCO7407
SCO1720	SCO2145	SCO3394	SCO1609	SCO0900	SCO3256
SCO1727	SCO2157	SCO6150	SCO0900	SCO2551	SCO3314
SCO1728	SCO2173	SCO3741	SCO2551	SCO6049	SCO5600
SCO1737	SCO2177	SCO1602	SCO6049	SCO5788	SCO3891
SCO1738	SCO2186	SCO4103	SCO5788	SCO6390	SCO5767
SCO1740	SCO2190	SCO2728	SCO6390	SCO5964	SCO6872
SCO1741	SCO2244	SCO3708	SCO5964	SCO6886	SCO6693
SCO1744	SCO2255	SCO7380	SCO6886	SCO5936	SCO2000
SCO1745	SCO2261	SCO0857	SCO5936	SCO3183	SCO1764
SCO1748	SCO2264	SCO6843	SCO3183	SCO6254	SCO6843
SCO1764	SCO2283	SCO0553	SCO6254	SCO1884	SCO6709
SCO1774	SCO2290	SCO0373	SCO1884	SCO7254	SCO2106
SCO1779	SCO2376	SCO3292	SCO7254	SCO3744	SCO1854
SCO1782	SCO2385	SCO2409	SCO3744	SCO5463	SCO0604
SCO1825	SCO2393	SCO0443	SCO5463	SCO4733	SCO1408
SCO1826	SCO2409	SCO3654	SCO4733	SCO2854	SCO0562
SCO1831	SCO2410	SCO0605	SCO4501	SCO3321	SCO0453
SCO1842	SCO2411	SCO0898	SCO2854	SCO2393	SCO0578
SCO1844	SCO2431	SCO6325	SCO3321	SCO2410	SCO0126
SCO1854	SCO2433	SCO0483	SCO2393	SCO5825	SCO3645
SCO1883	SCO2434	SCO5767	SCO2410	SCO4105	SCO0360
SCO1884	SCO2441	SCO0754	SCO5825	SCO6871	SCO0366
SCO1885	SCO2442	SCO2393	SCO4105	SCO5816	SCO1634
SCO1886	SCO2450	SCO0369	SCO6871	SCO0874	SCO6866
SCO1890	SCO2451	SCO2551	SCO5816	SCO0407	SCO3648
SCO1891	SCO2475	SCO0240	SCO0874	SCO3637	SCO1171
SCO1892	SCO2479	SCO1642	SCO0407	SCO0157	SCO6458
SCO1895	SCO2490	SCO7451	SCO3637	SCO0552	SCO1779
SCO1896	SCO2536	SCO1182	SCO0157	SCO1896	SCO3168
SCO1904	SCO2540	SCO0677	SCO0552	SCO2543	SCO0341
SCO1910	SCO2541	SCO2106	SCO1896	SCO0123	SCO1883
SCO1912	SCO2542	SCO2177	SCO2543	SCO0307	SCO2186
SCO1915	SCO2543	SCO6115	SCO0123	SCO6075	SCO0763
SCO1917	SCO2544	SCO3597	SCO0307	SCO2932	SCO0371
SCO1927	SCO2551	SCO7256	SCO6075	SCO0605	SCO7394
SCO1932	SCO2564	SCO2032	SCO2932	SCO0511	SCO2031
SCO1952	SCO2602	SCO7394	SCO0605	SCO3927	SCO1596
SCO1953	SCO2638	SCO6144	SCO0511	SCO2645	SCO2564
SCO1954	SCO2645	SCO2062	SCO3927	SCO3556	SCO6513
SCO1955	SCO2667	SCO6460	SCO2645	SCO5434	SCO6455
SCO1962	SCO2678	SCO6872	SCO3556	SCO1737	SCO3654
SCO1990	SCO2728	SCO6673	SCO5434	SCO3308	SCO5462
SCO2000	SCO2732	SCO5671	SCO1737	SCO1181	SCO4095
SCO2004	SCO2748	SCO6866	SCO6673	SCO6518	SCO2030
SCO2005	SCO2751	SCO4787	SCO3308	SCO5613	SCO6489
SCO2006	SCO2752	SCO0520	SCO1181	SCO6250	SCO0304
SCO2017	SCO2756	SCO3639	SCO6518	SCO6598	SCO2028
SCO2024	SCO2835	SCO2264	SCO5613	SCO5781	SCO1892
SCO2028	SCO2842	SCO4508	SCO6250	SCO0272	SCO6344
SCO2029	SCO2846	SCO1712	SCO6598	SCO2190	SCO0723
SCO2030	SCO2854	SCO2410	SCO5781	SCO0468	SCO3740
SCO2031	SCO2923	SCO6149	SCO0272	SCO7407	SCO0614
SCO2032	SCO2932	SCO6693	SCO2190	SCO3256	SCO0040
SCO2040	SCO2938	SCO3721	SCO0468	SCO3314	SCO2411
SCO2042	SCO2943	SCO2017	SCO7407	SCO5600	SCO2173
SCO2046	SCO2945	SCO3621	SCO3256	SCO3891	SCO2145
SCO2056	SCO2956	SCO4742	SCO3314	SCO5767	SCO0829
SCO2062	SCO2981	SCO5768	SCO5600	SCO5403	SCO0554
SCO2071	SCO2982	SCO2602	SCO3891	SCO6872	SCO3754
SCO2099	SCO2991	SCO0534	SCO5767	SCO7411	SCO5493
SCO2101	SCO3168	SCO2450	SCO5403	SCO6693	SCO5765
SCO2104	SCO3171	SCO0925	SCO6872	SCO0925	SCO6740
SCO2106	SCO3183	SCO0302	SCO7411	SCO2000	SCO5748
SCO2118	SCO3209	SCO0841	SCO6693	SCO1764	SCO4658
SCO2121	SCO3250	SCO2030	SCO0925	SCO6843	SCO2468
SCO2128	SCO3256	SCO1704	SCO2000	SCO6709	SCO2074
SCO2133	SCO3272	SCO2835	SCO1764	SCO2106
SCO2145	SCO3279	SCO2145	SCO6843	SCO1854
SCO2146	SCO3284	SCO3637	SCO6709	SCO0604
SCO2157	SCO3292	SCO0360	SCO2106	SCO1408
SCO2172	SCO3295	SCO3754	SCO1854	SCO0562
SCO2173	SCO3296	SCO5788	SCO0604	SCO0453
SCO2177	SCO3297	SCO6858	SCO1408	SCO6118
SCO2186	SCO3308	SCO0818	SCO0562	SCO0578
SCO2190	SCO3314	SCO0940	SCO0453	SCO3645
SCO2244	SCO3315	SCO1183	SCO6118	SCO0360
SCO2255	SCO3321	SCO0301	SCO0578	SCO0366
SCO2259	SCO3330	SCO2118	SCO0126	SCO1634
SCO2261	SCO3335	SCO6489	SCO3645	SCO6866
SCO2264	SCO3379	SCO0291	SCO0360	SCO3648
SCO2282	SCO3391	SCO5948	SCO0366	SCO1171
SCO2283	SCO3394	SCO2028	SCO1634	SCO6895
SCO2290	SCO3399	SCO3399	SCO6866	SCO6458
SCO2374	SCO3410	SCO7450	SCO3648	SCO3919
SCO2376	SCO3417	SCO6478	SCO1171	SCO0946
SCO2385	SCO3435	SCO0554	SCO6895	SCO1779
SCO2393	SCO3436	SCO3168	SCO6458	SCO2846
SCO2409	SCO3461	SCO4680	SCO3919	SCO3168
SCO2410	SCO3493	SCO0313	SCO0946	SCO1745
SCO2411	SCO3501	SCO0916	SCO1779	SCO0341
SCO2431	SCO3513	SCO4241	SCO2846	SCO1883
SCO2433	SCO3525	SCO6713	SCO3168	SCO2186
SCO2434	SCO3531	SCO6064	SCO1745	SCO6363
SCO2441	SCO3532	SCO5455	SCO0341	SCO0456
SCO2442	SCO3541	SCO6334	SCO1883	SCO0763
SCO2450	SCO3550	SCO0547	SCO2186	SCO0371
SCO2451	SCO3556	SCO6029	SCO6363	SCO7394
SCO2455	SCO3566	SCO6859	SCO0456	SCO2031
SCO2475	SCO3587	SCO1737	SCO0763	SCO1774
SCO2479	SCO3593	SCO5936	SCO0371	SCO1596
SCO2490	SCO3597	SCO5524	SCO7394	SCO2564
SCO2491	SCO3598	SCO2991	SCO2031	SCO6513
SCO2493	SCO3600	SCO1764	SCO1774	SCO6455
SCO2500	SCO3616	SCO4743	SCO1596	SCO3654
SCO2501	SCO3621	SCO0432	SCO2564	SCO5462
SCO2536	SCO3624	SCO3183	SCO6513	SCO4095
SCO2540	SCO3636	SCO0626	SCO6455	SCO2030
SCO2541	SCO3637	SCO2040	SCO3654	SCO6119
SCO2542	SCO3638	SCO1854	SCO5462	SCO6489
SCO2543	SCO3639	SCO2943	SCO4095	SCO0304
SCO2544	SCO3640	SCO0825	SCO2030	SCO2028
SCO2551	SCO3641	SCO5951	SCO6119	SCO1892
SCO2558	SCO3645	SCO1596	SCO6489	SCO6344
SCO2564	SCO3648	SCO7411	SCO0304	SCO0723
SCO2581	SCO3654	SCO3556	SCO2028	SCO3740
SCO2602	SCO3689	SCO1186	SCO1892	SCO0614
SCO2638	SCO3694	SCO3284	SCO6344	SCO0040
SCO2645	SCO3697	SCO3689	SCO0723	SCO0898
SCO2653	SCO3704	SCO5600	SCO3740	SCO2411
SCO2657	SCO3706	SCO1774	SCO0614	SCO2173
SCO2667	SCO3708	SCO6709	SCO0040	SCO2145
SCO2675	SCO3721	SCO2283	SCO0898	SCO6733
SCO2678	SCO3722	SCO4100	SCO2411	SCO0829
SCO2717	SCO3723	SCO0675	SCO2173	SCO0554
SCO2728	SCO3726	SCO0655	SCO2145	SCO3754
SCO2732	SCO3740	SCO5786	SCO6733	SCO5493
SCO2737	SCO3741	SCO6575	SCO0829	SCO5765
SCO2748	SCO3742	SCO1184	SCO0554	SCO6740
SCO2750	SCO3743	SCO0695	SCO3754	SCO5748
SCO2751	SCO3744	SCO0687	SCO5493	SCO4658
SCO2752	SCO3750	SCO0540	SCO5765	SCO2468
SCO2753	SCO3754	SCO0763	SCO6740	SCO2074
SCO2756	SCO3803	SCO5548	SCO5748
SCO2762	SCO3804	SCO3624	SCO4658
SCO2771	SCO3861	SCO0745	SCO2468
SCO2834	SCO3891	SCO3743	SCO2074
SCO2835	SCO3919	SCO1884
SCO2842	SCO3927	SCO2411
SCO2846	SCO3954	SCO4650
SCO2854	SCO4021	SCO4093
SCO2856	SCO4022	SCO2923
SCO2905	SCO4030	SCO2385
SCO2923	SCO4082	SCO4753
SCO2932	SCO4084	SCO2667
SCO2938	SCO4093	SCO6733
SCO2943	SCO4095	SCO0304
SCO2945	SCO4100	SCO6049
SCO2947	SCO4103	SCO6871
SCO2955	SCO4105	SCO1617
SCO2956	SCO4106	SCO0444
SCO2964	SCO4241	SCO1535
SCO2981	SCO4500	SCO3541
SCO2982	SCO4501	SCO2543
SCO2990	SCO4502	SCO0796
SCO2991	SCO4503	SCO3927
SCO3153	SCO4508	SCO2638
SCO3168	SCO4523	SCO5493
SCO3169	SCO4634	SCO0371
SCO3171	SCO4650	SCO6333
SCO3173	SCO4656	SCO0468
SCO3180	SCO4664	SCO2186
SCO3183	SCO4668	SCO3391
SCO3209	SCO4680	SCO0123
SCO3225	SCO4691	SCO6793
SCO3250	SCO4694	SCO6363
SCO3253	SCO4733	SCO4694
SCO3256	SCO4742	SCO4733
SCO3272	SCO4743	SCO0855
SCO3279	SCO4746	SCO1745
SCO3284	SCO4749	SCO2751
SCO3292	SCO4753	SCO5675
SCO3295	SCO4754	SCO5781
SCO3296	SCO4755	SCO2982
SCO3297	SCO4757	SCO4500
SCO3300	SCO4758	SCO3954
SCO3308	SCO4760	SCO6458
SCO3313	SCO4787	SCO1883
SCO3314	SCO5141	SCO6133
SCO3315	SCO5296	SCO6490
SCO3321	SCO5301	SCO6048
SCO3330	SCO5321	SCO6368
SCO3335	SCO5323	SCO1408
SCO3344	SCO5401	SCO0119
SCO3351	SCO5403	SCO2564
SCO3354	SCO5418	SCO6344
SCO3372	SCO5433	SCO0829
SCO3379	SCO5434	SCO0341
SCO3387	SCO5435	SCO5565
SCO3391	SCO5452	SCO0964
SCO3392	SCO5453	SCO0289
SCO3394	SCO5455	SCO1896
SCO3399	SCO5457	SCO1702
SCO3410	SCO5462	SCO2645
SCO3417	SCO5463	SCO1885
SCO3418	SCO5483	SCO2190
SCO3435	SCO5493	SCO0366
SCO3436	SCO5496	SCO3640
SCO3461	SCO5524	SCO6140
SCO3465	SCO5532	SCO3638
SCO3492	SCO5534	SCO0880
SCO3493	SCO5548	SCO6895
SCO3500	SCO5550	SCO1892
SCO3501	SCO5551	SCO4501
SCO3513	SCO5557	SCO0759
SCO3525	SCO5565	SCO0830
SCO3531	SCO5577	SCO2173
SCO3532	SCO5587	SCO2846
SCO3541	SCO5600	SCO6740
SCO3550	SCO5603	SCO5748
SCO3551	SCO5613	SCO4658
SCO3554	SCO5653	SCO2468
SCO3556	SCO5671	SCO2074
SCO3566	SCO5674
SCO3572	SCO5675
SCO3587	SCO5763
SCO3593	SCO5765
SCO3597	SCO5766
SCO3598	SCO5767
SCO3600	SCO5768
SCO3603	SCO5779
SCO3616	SCO5781
SCO3621	SCO5786
SCO3623	SCO5788
SCO3624	SCO5800
SCO3636	SCO5807
SCO3637	SCO5816
SCO3638	SCO5824
SCO3639	SCO5825
SCO3640	SCO5829
SCO3641	SCO5842
SCO3643	SCO5852
SCO3645	SCO5872
SCO3648	SCO5910
SCO3654	SCO5915
SCO3689	SCO5918
SCO3694	SCO5919
SCO3697	SCO5923
SCO3704	SCO5936
SCO3706	SCO5937
SCO3708	SCO5946
SCO3721	SCO5948
SCO3722	SCO5949
SCO3723	SCO5951
SCO3726	SCO5962
SCO3740	SCO5964
SCO3741	SCO6029
SCO3742	SCO6035
SCO3743	SCO6037
SCO3744	SCO6046
SCO3750	SCO6048
SCO3754	SCO6049
SCO3803	SCO6051
SCO3804	SCO6058
SCO3805	SCO6064
SCO3837	SCO6074
SCO3861	SCO6075
SCO3887	SCO6077
SCO3891	SCO6115
SCO3902	SCO6117
SCO3919	SCO6118
SCO3927	SCO6119
SCO3942	SCO6121
SCO3954	SCO6130
SCO4021	SCO6133
SCO4022	SCO6136
SCO4030	SCO6137
SCO4031	SCO6140
SCO4082	SCO6143
SCO4084	SCO6144
SCO4093	SCO6149
SCO4095	SCO6150
SCO4100	SCO6153
SCO4102	SCO6175
SCO4103	SCO6176
SCO4105	SCO6180
SCO4106	SCO6184
SCO4241	SCO6227
SCO4426	SCO6233
SCO4500	SCO6238
SCO4501	SCO6242
SCO4502	SCO6250
SCO4503	SCO6254
SCO4508	SCO6325
SCO4523	SCO6333
SCO4634	SCO6334
SCO4643	SCO6336
SCO4650	SCO6342
SCO4656	SCO6344
SCO4664	SCO6347
SCO4668	SCO6349
SCO4680	SCO6353
SCO4691	SCO6363
SCO4692	SCO6364
SCO4694	SCO6368
SCO4697	SCO6369
SCO4733	SCO6379
SCO4742	SCO6380
SCO4743	SCO6387
SCO4746	SCO6390
SCO4749	SCO6413
SCO4753	SCO6450
SCO4754	SCO6455
SCO4755	SCO6458
SCO4757	SCO6459
SCO4758	SCO6460
SCO4760	SCO6461
SCO4787	SCO6478
SCO5141	SCO6479
SCO5296	SCO6485
SCO5301	SCO6489
SCO5310	SCO6490
SCO5321	SCO6513
SCO5323	SCO6518
SCO5401	SCO6538
SCO5403	SCO6539
SCO5418	SCO6554
SCO5432	SCO6555
SCO5433	SCO6563
SCO5434	SCO6575
SCO5435	SCO6576
SCO5452	SCO6598
SCO5453	SCO6599
SCO5455	SCO6604
SCO5457	SCO6612
SCO5461	SCO6616
SCO5462	SCO6648
SCO5463	SCO6649
SCO5483	SCO6656
SCO5491	SCO6664
SCO5493	SCO6666
SCO5496	SCO6670
SCO5506	SCO6671
SCO5508	SCO6673
SCO5510	SCO6680
SCO5524	SCO6693
SCO5532	SCO6706
SCO5534	SCO6707
SCO5548	SCO6709
SCO5549	SCO6713
SCO5550	SCO6733
SCO5551	SCO6746
SCO5557	SCO6747
SCO5563	SCO6748
SCO5565	SCO6780
SCO5577	SCO6782
SCO5587	SCO6792
SCO5600	SCO6793
SCO5603	SCO6843
SCO5613	SCO6851
SCO5653	SCO6854
SCO5671	SCO6858
SCO5674	SCO6859
SCO5675	SCO6864
SCO5748	SCO6866
SCO5760	SCO6867
SCO5763	SCO6868
SCO5765	SCO6870
SCO5766	SCO6871
SCO5767	SCO6872
SCO5768	SCO6879
SCO5773	SCO6880
SCO5779	SCO6886
SCO5781	SCO6895
SCO5786	SCO7254
SCO5788	SCO7255
SCO5800	SCO7256
SCO5807	SCO7264
SCO5816	SCO7267
SCO5824	SCO7270
SCO5825	SCO7285
SCO5829	SCO7380
SCO5842	SCO7387
SCO5852	SCO7389
SCO5853	SCO7394
SCO5872	SCO7407
SCO5910	SCO7411
SCO5911	SCO7429
SCO5914	SCO7433
SCO5915	SCO7434
SCO5918	SCO7445
SCO5919	SCO7447
SCO5923	SCO7448
SCO5936	SCO7450
SCO5937	SCO7451
SCO5946	SCO7455
SCO5948	SCO7456
SCO5949	SCO6740
SCO5951	SCO5748
SCO5954	SCO2468
SCO5955	SCO2074
SCO5962	SCO4658
SCO5964
SCO6015
SCO6025
SCO6029
SCO6035
SCO6037
SCO6043
SCO6046
SCO6048
SCO6049
SCO6051
SCO6058
SCO6063
SCO6064
SCO6066
SCO6074
SCO6075
SCO6077
SCO6115
SCO6117
SCO6118
SCO6119
SCO6121
SCO6130
SCO6132
SCO6133
SCO6135
SCO6136
SCO6137
SCO6140
SCO6143
SCO6144
SCO6149
SCO6150
SCO6153
SCO6175
SCO6176
SCO6180
SCO6184
SCO6192
SCO6226
SCO6227
SCO6233
SCO6238
SCO6242
SCO6246
SCO6250
SCO6254
SCO6325
SCO6333
SCO6334
SCO6335
SCO6336
SCO6337
SCO6340
SCO6342
SCO6344
SCO6347
SCO6348
SCO6349
SCO6352
SCO6353
SCO6363
SCO6364
SCO6366
SCO6368
SCO6369
SCO6374
SCO6379
SCO6380
SCO6381
SCO6383
SCO6385
SCO6387
SCO6390
SCO6413
SCO6419
SCO6427
SCO6450
SCO6455
SCO6458
SCO6459
SCO6460
SCO6461
SCO6474
SCO6475
SCO6478
SCO6479
SCO6480
SCO6485
SCO6487
SCO6488
SCO6489
SCO6490
SCO6511
SCO6513
SCO6518
SCO6519
SCO6529
SCO6530
SCO6538
SCO6539
SCO6554
SCO6555
SCO6560
SCO6563
SCO6575
SCO6576
SCO6598
SCO6599
SCO6604
SCO6612
SCO6616
SCO6648
SCO6649
SCO6656
SCO6657
SCO6664
SCO6666
SCO6670
SCO6671
SCO6673
SCO6680
SCO6687
SCO6693
SCO6706
SCO6707
SCO6709
SCO6710
SCO6713
SCO6733
SCO6746
SCO6747
SCO6748
SCO6780
SCO6782
SCO6792
SCO6793
SCO6843
SCO6844
SCO6845
SCO6850
SCO6851
SCO6854
SCO6858
SCO6859
SCO6860
SCO6864
SCO6866
SCO6867
SCO6868
SCO6870
SCO6871
SCO6872
SCO6879
SCO6880
SCO6881
SCO6886
SCO6894
SCO6895
SCO7254
SCO7255
SCO7256
SCO7264
SCO7267
SCO7270
SCO7274
SCO7285
SCO7290
SCO7380
SCO7384
SCO7386
SCO7387
SCO7389
SCO7394
SCO7395
SCO7407
SCO7411
SCO7414
SCO7429
SCO7433
SCO7434
SCO7439
SCO7440
SCO7445
SCO7447
SCO7448
SCO7450
SCO7451
SCO7455
SCO7456
SCO4658
SCO6740
SCO2468
SCO2074
